# Supplementary material for: Differential expression of NBS-LRR-encoding genes in the root transcriptomes of two Solanum phureja genotypes with contrasting resistance to Globodera rostochiensis
Source: BMC Plant Biol. 2017 Dec 28;17(Suppl 2):251. doi: 10.1186/s12870-017-1193-1 (PMC5751396; doi:10.1186/s12870-017-1193-1)
Supplement: Supplementary file 1 — Positions of potential resistance genes (Jupe et al. [46]) in the reference S. tuberosum genome. (XLSX 44 kb) [file 12870_2017_1193_MOESM1_ESM.xlsx]

## Sheet: Info
Supplementary Table 1. Positions of potential resistance genes (taken from Jupe et al., 2013) [47] in the reference S. tuberosum genome
Rloci_name		Locus name, combined from ENSEMBL Plant ID and ID from (Jupe et al., 2013)
Chromosome		Chromosome number
Position_start
		localization in nucleotide sequence
Position_end

## Sheet: rloci_solgenome_by_gmap
Rloci_name	Chromosome	Position_start	Position_end
PGSC0003DMB000000064_RDC0001NLR0312_1286201_1291100_._(reversed)	00	3010039	3005619
PGSC0003DMB000000428_PGSC0003DMG400027932_373431_374111_.	00	12079521	12080201
PGSC0003DMB000000428_RDC0001NLR0313_107751_109950_.	00	11813841	11816040
PGSC0003DMB000000428_RDC0001NLR0314_208851_212450_.	00	11914941	11918540
PGSC0003DMB000000428_RDC0001NLR0315_264301_267900_.	00	11970584	11973740
PGSC0003DMB000000428_RDC0001NLR0316_317301_319150_.	00	12023391	12025240
PGSC0003DMB000000428_RDC0001NLR0317_359051_360800_.	00	12065141	12066890
PGSC0003DMB000000428_RDC0001NLR0318_487740_491250_.	00	12193911	12197094
PGSC0003DMB000000622_PGSC0003DMG400021887_205655_212200_.	00	17592821	17597276
PGSC0003DMB000000661_RDC0001NLR0319_1_1150_.	7	46502612	46501463
PGSC0003DMB000000734_PGSC0003DMG400009631_81471_84384_.	00	20911969	20912463
PGSC0003DMB000000734_PGSC0003DMG400009633_94378_100107_.	00	20924900	20929909
PGSC0003DMB000000734_PGSC0003DMG400009635_159592_162138_.	00	20990216	20991489
PGSC0003DMB000000734_RDC0001NLR0320_114501_117800_.	00	20944903	20948202
PGSC0003DMB000000734_RDC0001NLR0321_150951_152600_.	00	20981353	20983002
PGSC0003DMB000000734_RDC0001NLR0322_23201_25950_.	00	20853603	20856352
PGSC0003DMB000000734_RDC0001NLR0323_4251_6900_.	00	20834653	20837302
PGSC0003DMB000000734_RDC0001NLR0324_60001_61400_.	00	20890403	20891802
PGSC0003DMB000000798_PGSC0003DMG400010886_20202_21935_.	00	23173393	23170560
PGSC0003DMB000000798_RDC0001NLR0325_27151_29550_.	00	23178609	23180844
PGSC0003DMB000000798_RDC0001NLR0326_55901_59300_._(reversed)	00	23210281	23207652
PGSC0003DMB000000798_RDC0001NLR0327_94401_97550_._(reversed)	00	23248729	23154414
PGSC0003DMB000000917_PGSC0003DMG400030267_6411_10549_.	00	26805910	26809975
PGSC0003DMB000000956_PGSC0003DMG400024429_7185_10979_.	00	28006091	28003530
PGSC0003DMB000000956_PGSC0003DMG400024430_13624_15240_.	00	28010511	28008895
PGSC0003DMB000000956_RDC0001NLR0328_40601_44250_._(reversed)	00	28039081	28036254
PGSC0003DMB000000973_PGSC0003DMG400033160_14971_16856_.	00	28370756	28367766
PGSC0003DMB000000973_PGSC0003DMG400033161_23269_24842_.	00	28378611	28376869
PGSC0003DMB000000973_RDC0001NLR0329_39674_41050_.	00	28392387	28393790
PGSC0003DMB000000973_RDC0001NLR0330_32351_33750_.	00	28385091	28386490
PGSC0003DMB000000980_RDC0001NLR0331_25501_30000_.	00	28622830	28626272
PGSC0003DMB000001014_RDC0001NLR0332_17301_18900_.	00	29570029	29571628
PGSC0003DMB000001044_PGSC0003DMG401021043_8352_12158_.	00	30387394	30390925
PGSC0003DMB000001044_RDC0001NLR0333_301_1700_.	00	30379068	30380222
PGSC0003DMB000001060_PGSC0003DMG400002457_11661_15875_.	00	30781378	30783134
PGSC0003DMB000001060_PGSC0003DMG400004561_27232_32430_.	00	30794842	30798931
PGSC0003DMB000001063_RDC0001NLR0334_5051_7700_.	00	30841227	30843876
PGSC0003DMB000001123_PGSC0003DMG401009818_4_3395_.	00	32051205	32053833
PGSC0003DMB000001123_PGSC0003DMG401009819_14475_15878_.	00	32064761	32067385
PGSC0003DMB000001123_PGSC0003DMG402009818_7577_10872_.	00	32058644	32061318
PGSC0003DMB000001143_RDC0001NLR0335_15281_18500_.	00	32533480	32536700
PGSC0003DMB000001159_PGSC0003DMG400003445_7844_17514_.	00	32782759	32777914
PGSC0003DMB000001159_RDC0001NLR0336_12101_18000_._(reversed)	00	32782759	32777914
PGSC0003DMB000001171_RDC0001NLR0337_11301_13800_.	00	32992333	32994591
PGSC0003DMB000001175_PGSC0003DMG400005600_1062_2820_.	00	33076439	33078114
PGSC0003DMB000001291_PGSC0003DMG400019083_3840_8178_.	00	34972724	34969013
PGSC0003DMB000001305_PGSC0003DMG400002478_13803_15774_.	00	35180327	35178555
PGSC0003DMB000001319_PGSC0003DMG400028081_4227_9995_.	00	35382866	35381364
PGSC0003DMB000001356_PGSC0003DMG400018050_1955_4257_.	00	35885892	35883202
PGSC0003DMB000001431_PGSC0003DMG400010953_2364_6016_.	00	36778364	36773326
PGSC0003DMB000001913_RDC0001NLR0338_1_2450_.	00	39768811	39771260
ST4.03ch01_PGSC0003DMG400002799_78211068_78215663_+	1	78211206	78214756
ST4.03ch01_PGSC0003DMG400003104_83472459_83476820_-	1	83028746	83025225
ST4.03ch01_PGSC0003DMG400006296_60454304_60457857_-	1	60458430	60456241
ST4.03ch01_PGSC0003DMG400006316_66597399_66601144_-	1	66600446	66597596
ST4.03ch01_PGSC0003DMG400006769_64744652_64752048_+	1	64744873	64748205
ST4.03ch01_PGSC0003DMG400006785_65253347_65260522_+	1	65253443	65256931
ST4.03ch01_PGSC0003DMG400006800_65780453_65783901_+	1	65780572	65783432
ST4.03ch01_PGSC0003DMG400013098_79592844_79598945_-	1	79597969	79594076
ST4.03ch01_PGSC0003DMG400013165_50153110_50154668_+	1	50153044	50154531
ST4.03ch01_PGSC0003DMG400016372_3589210_3593472_-	1	3593472	3590821
ST4.03ch01_PGSC0003DMG400016808_10580473_10588280_-	1	10588174	10583037
ST4.03ch01_PGSC0003DMG400018213_79532647_79533277_-	1	79533292	79527647
ST4.03ch01_PGSC0003DMG400018216_79510283_79515294_-	1	79514694	79510910
ST4.03ch01_PGSC0003DMG400018256_79498625_79503206_+	1	79498752	79502783
ST4.03ch01_PGSC0003DMG400019928_49487582_49488073_+	1	49487582	49491073
ST4.03ch01_PGSC0003DMG400019970_524773_526943_+	1	524773	526540
ST4.03ch01_PGSC0003DMG400020722_79663363_79670255_+	1	79665309	79668913
ST4.03ch01_PGSC0003DMG400020872_14181938_14184386_-	1	14184852	14180212
ST4.03ch01_PGSC0003DMG400022699_5088261_5094022_-	1	5094022	5088261
ST4.03ch01_PGSC0003DMG400022785_519406_522921_+	1	519406	522819
ST4.03ch01_PGSC0003DMG400024055_55163140_55169854_-	1	55169770	55163553
ST4.03ch01_PGSC0003DMG400025259_66306351_66310538_+	1	66306986	66309835
ST4.03ch01_PGSC0003DMG401020721_79675409_79680161_+	1	79675577	79679507
ST4.03ch01_PGSC0003DMG401022784_506323_508020_+	1	506323	508714
ST4.03ch01_PGSC0003DMG401026043_69673834_69679058_+	1	69673889	69678279
ST4.03ch01_PGSC0003DMG402006288_60182949_60189236_-	1	60189231	60185308
ST4.03ch01_PGSC0003DMG402018257_79482156_79487988_+	1	79482404	79487167
ST4.03ch01_PGSC0003DMG402020874_14207078_14209141_-	1	14210853	14207078
ST4.03ch01_PGSC0003DMG404026043_69682241_69687450_+	1	69682287	69686644
ST4.03ch01_RDC0001NLR0001_510146_513527_-_(reversed)	1	510410	513050
ST4.03ch01_RDC0001NLR0002_515499_517378_-_(reversed)	1	515645	517351
ST4.03ch01_RDC0001NLR0003_12177542_12178293_-	1	12177543	12178293
ST4.03ch01_RDC0001NLR0004_12186651_12189000_-	1	12186782	12187895
ST4.03ch01_RDC0001NLR0005_14218870_14220279_+	1	14218871	14220279
ST4.03ch01_RDC0001NLR0006_14280856_14283203_-	1	14280857	14283203
ST4.03ch01_RDC0001NLR0007_75953282_75956514_+	1	75953283	75956514
ST4.03ch02_PGSC0003DMG400003527_40926472_40930241_-	2	40133501	40130955
ST4.03ch02_PGSC0003DMG400004521_16783207_16784249_+	2	16783345	16783833
ST4.03ch02_PGSC0003DMG400008292_29966569_29971740_+	2	29967829	29971352
ST4.03ch02_PGSC0003DMG400008306_29910064_29912916_-	2	29912916	29910064
ST4.03ch02_PGSC0003DMG400011809_13981159_13983455_+	2	13980978	13982949
ST4.03ch02_PGSC0003DMG400012650_17339652_17342414_-	2	16891951	16889189
ST4.03ch02_PGSC0003DMG400012918_14456377_14461418_-	2	14461377	14457613
ST4.03ch02_PGSC0003DMG400013090_15866849_15870093_+	2	15866837	15870093
ST4.03ch02_PGSC0003DMG400013091_15896077_15899109_+	2	15896168	15898780
ST4.03ch02_PGSC0003DMG400013094_15887638_15891240_-	2	15892407	15888396
ST4.03ch02_PGSC0003DMG400013627_37802516_37808556_+	2	37802630	37808252
ST4.03ch02_PGSC0003DMG400019900_9112461_9117400_-	2	9117262	9112516
ST4.03ch02_PGSC0003DMG400021098_29536749_29539812_-	2	29539716	29536975
ST4.03ch02_PGSC0003DMG400021169_29562811_29565198_+	2	29562811	29565198
ST4.03ch02_PGSC0003DMG400021469_18236416_18239848_+	2	18235916	18238990
ST4.03ch02_PGSC0003DMG400021477_17659025_17664191_+	2	17659880	17663450
ST4.03ch02_RDC0001NLR0008_9134757_9139660_-	2	9135875	9134758
ST4.03ch02_RDC0001NLR0009_16705798_16708198_+	2	16705799	16708198
ST4.03ch02_RDC0001NLR0010_29904929_29908263_-	2	29907964	29905115
ST4.03ch02_RDC0001NLR0011_44374954_44379465_-_(reversed)	2	44379166	44375248
ST4.03ch02_RDC0001NLR0012_44396136_44397705_	2	44396137	44397705
ST4.03ch02_RDC0001NLR0013_44398882_44400843_-	2	44398883	44400843
ST4.03ch02_RDC0001NLR0014_44402412_44403393_+	2	44402413	44403393
ST4.03ch02_RDC0001NLR0015_44423104_44427026_-	2	44423105	44427026
ST4.03ch02_RDC0001NLR0016_44438304_44443305_-_(reversed)	2	44443108	44438441
ST4.03ch03_PGSC0003DMG400005046_2313388_2318149_+	3	2313453	2317619
ST4.03ch03_PGSC0003DMG400005052_2502618_2512246_+	3	2502619	2506038
ST4.03ch03_PGSC0003DMG400024337_21174996_21177833_+	3	21173994	21177809
ST4.03ch03_PGSC0003DMG400043400_10462400_10466206_-	3	10466194	10462400
ST4.03ch04_PGSC0003DMG400002217_31431348_31437204_-	4	31437177	31433086
ST4.03ch04_PGSC0003DMG400002820_186279_192428_+	4	186513	191848
ST4.03ch04_PGSC0003DMG400002947_24976758_24981180_+	4	24978913	24980485
ST4.03ch04_PGSC0003DMG400002960_24957643_24960934_-	4	24960850	24958215
ST4.03ch04_PGSC0003DMG400005577_1016330_1019975_+	4	1016462	1019933
ST4.03ch04_PGSC0003DMG400005970_1858431_1862567_-	4	1861789	1858872
ST4.03ch04_PGSC0003DMG400006003_1670640_1675331_+	4	1670645	1675124
ST4.03ch04_PGSC0003DMG400006531_4244946_4247498_+	4	4244946	4247498
ST4.03ch04_PGSC0003DMG400006533_4235347_4237869_+	4	4235347	4237869
ST4.03ch04_PGSC0003DMG400007462_853100_859501_+	4	853180	858559
ST4.03ch04_PGSC0003DMG400007469_778134_783951_-	4	783849	778537
ST4.03ch04_PGSC0003DMG400007999_68763274_68766986_+	4	68763351	68766846
ST4.03ch04_PGSC0003DMG400010527_49661453_49669306_+	4	49661453	49664680
ST4.03ch04_PGSC0003DMG400010612_66884436_66890076_-	4	66889884	66887233
ST4.03ch04_PGSC0003DMG400010613_66882345_66883202_-	4	66883183	66879686
ST4.03ch04_PGSC0003DMG400010946_6051699_6052625_+	4	5709649	5837677
ST4.03ch04_PGSC0003DMG400011517_4715071_4717942_+	4	4715145	4717673
ST4.03ch04_PGSC0003DMG400011520_4688283_4690817_+	4	4688283	4690817
ST4.03ch04_PGSC0003DMG400011521_4675508_4681260_+	4	4728718	4728837
ST4.03ch04_PGSC0003DMG400011523_4661781_4664969_+	4	4661835	4664381
ST4.03ch04_PGSC0003DMG400011524_4654153_4655118_+	4	4654153	4655118
ST4.03ch04_PGSC0003DMG400011525_4648570_4651089_+	4	4648570	4651089
ST4.03ch04_PGSC0003DMG400011527_4638611_4641193_+	4	4638611	4641193
ST4.03ch04_PGSC0003DMG400011528_4632843_4635398_+	4	4632843	4635398
ST4.03ch04_PGSC0003DMG400011529_4613730_4616260_+	4	4613730	4616260
ST4.03ch04_PGSC0003DMG400011920_5827812_5830496_+	4	5827813	5830356
ST4.03ch04_PGSC0003DMG400011924_5922816_5929836_+	4	5927303	5929836
ST4.03ch04_PGSC0003DMG400011926_5964923_5968326_+	4	5964982	5967493
ST4.03ch04_PGSC0003DMG400015872_1113740_1120367_+	4	1113829	1119928
ST4.03ch04_PGSC0003DMG400016029_7760029_7760463_-	4	7760825	7758340
ST4.03ch04_PGSC0003DMG400017085_960683_961257_+	4	960815	964904
ST4.03ch04_PGSC0003DMG400017086_962467_965618_+	4	960815	964904
ST4.03ch04_PGSC0003DMG400019732_9431449_9435345_-	4	9434700	9432043
ST4.03ch04_PGSC0003DMG400019740_9475969_9478623_+	4	9475969	9478623
ST4.03ch04_PGSC0003DMG400019741_9447883_9453414_+	4	9448420	9452777
ST4.03ch04_PGSC0003DMG400020935_21192456_21196161_+	4	21192456	21195508
ST4.03ch04_PGSC0003DMG400023273_5708305_5710291_+	4	5708431	5710252
ST4.03ch04_PGSC0003DMG400023288_5751371_5758945_+	4	5635754	5638098
ST4.03ch04_PGSC0003DMG400023645_7872577_7875159_+	4	7872577	7875159
ST4.03ch04_PGSC0003DMG400023656_7864868_7865860_+	4	7864183	7866836
ST4.03ch04_PGSC0003DMG400024231_22035625_22038557_+	4	22035682	22038199
ST4.03ch04_PGSC0003DMG400024234_21925509_21928034_-	4	21928034	21925509
ST4.03ch04_PGSC0003DMG400029453_2995919_3000924_-	4	3000449	2996550
ST4.03ch04_PGSC0003DMG400029457_2898617_2904105_-	4	2902869	2899120
ST4.03ch04_PGSC0003DMG400029460_2834773_2838162_-	4	2838162	2834773
ST4.03ch04_PGSC0003DMG400029462_2813381_2817571_-	4	2876176	2875268
ST4.03ch04_PGSC0003DMG400029504_3034729_3039439_+	4	3034766	3038551
ST4.03ch04_PGSC0003DMG400029505_2981078_2987474_+	4	2981191	2986549
ST4.03ch04_PGSC0003DMG400029506_2943479_2947177_-	4	2947148	2943479
ST4.03ch04_PGSC0003DMG400030044_21990422_21991288_+	4	20807075	20809678
ST4.03ch04_PGSC0003DMG400030045_21991468_21992902_+	4	20807075	20809678
ST4.03ch04_PGSC0003DMG400032572_4873071_4875861_-	4	4875856	4873315
ST4.03ch04_PGSC0003DMG400032576_4836548_4839324_-	4	4839286	4836764
ST4.03ch04_PGSC0003DMG400032578_4758163_4759403_+	4	4758251	4765150
ST4.03ch04_PGSC0003DMG400032581_4741723_4743110_+	4	4741789	4743025
ST4.03ch04_PGSC0003DMG400032582_4738697_4741385_+	4	4738844	4741146
ST4.03ch04_PGSC0003DMG400032584_4725950_4728890_+	4	4726020	4728734
ST4.03ch04_PGSC0003DMG400037159_10033672_10036212_-	4	10036212	10033672
ST4.03ch04_PGSC0003DMG400041458_10009825_10012344_-	4	10012344	10009825
ST4.03ch04_PGSC0003DMG400043376_52433353_52433736_-	4	52433696	52432520
ST4.03ch04_PGSC0003DMG401007461_838994_846975_+	4	839001	846395
ST4.03ch04_PGSC0003DMG401010614_66872728_66875726_-	4	66874122	66871508
ST4.03ch04_PGSC0003DMG401011522_4667521_4670172_+	4	4667563	4670109
ST4.03ch04_PGSC0003DMG401011526_4643694_4644317_+	4	4643694	4646197
ST4.03ch04_PGSC0003DMG401015877_1269028_1272031_+	4	1269067	1271716
ST4.03ch04_PGSC0003DMG401016933_49114172_49121650_+	4	49114211	49119894
ST4.03ch04_PGSC0003DMG401026842_1336300_1338766_+	4	1336307	1338766
ST4.03ch04_PGSC0003DMG402017089_951809_954122_-	4	954055	951432
ST4.03ch04_PGSC0003DMG402032547_4762375_4765194_+	4	4762620	4765176
ST4.03ch04_PGSC0003DMG403015877_1277914_1279604_+	4	1276811	1279484
ST4.03ch04_PGSC0003DMG403026842_1339644_1347005_+	4	1339645	1346625
ST4.03ch04_RDC0001NLR0017_193532_198232_+	4	193588	198177
ST4.03ch04_RDC0001NLR0018_862858_866008_+	4	862859	866008
ST4.03ch04_RDC0001NLR0019_868508_871808_+_(reversed)	4	871335	868514
ST4.03ch04_RDC0001NLR0020_941345_947895_-_(reversed)	4	947424	945172
ST4.03ch04_RDC0001NLR0021_1030321_1032898_-	4	1032898	1030322
ST4.03ch04_RDC0001NLR0022_1035445_1036082_+	4	1035978	1035535
ST4.03ch04_RDC0001NLR0023_1038508_1039115_+	4	1038976	1038533
ST4.03ch04_RDC0001NLR0024_1124002_1126943_-_(reversed)	4	1126813	1124250
ST4.03ch04_RDC0001NLR0025_1128702_1130552_-_(reversed)	4	1130420	1128703
ST4.03ch04_RDC0001NLR0026_1354123_1356373_+	4	1356373	1354397
ST4.03ch04_RDC0001NLR0027_2867149_2876125_-	4	2876047	2813584
ST4.03ch04_RDC0001NLR0028_2920156_2927676_-	4	2925763	2922699
ST4.03ch04_RDC0001NLR0029_2966734_2970737_-	4	2970673	2966927
ST4.03ch04_RDC0001NLR0030_3006034_3008945_+	4	3008864	3006111
ST4.03ch04_RDC0001NLR0031_3023137_3024350_+	4	3024350	3023138
ST4.03ch04_RDC0001NLR0032_4694265_4696812_+	4	4694266	4696812
ST4.03ch04_RDC0001NLR0033_4700330_4702513_+	4	4700404	4702401
ST4.03ch04_RDC0001NLR0034_4706516_4707365_+	4	4706517	4707365
ST4.03ch04_RDC0001NLR0035_4719131_4720586_+	4	4719132	4720586
ST4.03ch04_RDC0001NLR0036_4722042_4723983_-_(reversed)	4	4722486	4723901
ST4.03ch04_RDC0001NLR0037_4730775_4731382_+	4	4730776	4731382
ST4.03ch04_RDC0001NLR0038_4745452_4748363_+	4	4668134	4668844
ST4.03ch04_RDC0001NLR0039_4846129_4848737_-_(reversed)	4	4848590	4847575
ST4.03ch04_RDC0001NLR0040_4857895_4860503_-_(reversed)	4	4860246	4857940
ST4.03ch04_RDC0001NLR0041_4863353_4866082_+_(reversed)	4	4865985	4863418
ST4.03ch04_RDC0001NLR0042_5834792_5837942_+	4	5835008	5837586
ST4.03ch04_RDC0001NLR0043_7749465_7752286_-_(reversed)	4	7752190	7749536
ST4.03ch04_RDC0001NLR0044_7753802_7756501_-	4	7753803	7756501
ST4.03ch04_RDC0001NLR0045_7764719_7767569_-_(reversed)	4	7767564	7764720
ST4.03ch04_RDC0001NLR0046_7810539_7812267_+	4	7810540	7812267
ST4.03ch04_RDC0001NLR0047_7831917_7833979_+	4	7831918	7833979
ST4.03ch04_RDC0001NLR0048_7834646_7836375_+	4	7834647	7836375
ST4.03ch04_RDC0001NLR0049_7855418_7859148_+	4	7855685	7859148
ST4.03ch04_RDC0001NLR0050_7860058_7862636_+	4	7860138	7862636
ST4.03ch04_RDC0001NLR0051_9387723_9389452_-	4	9389452	9387724
ST4.03ch04_RDC0001NLR0052_10020409_10023320_-	4	10023181	10020629
ST4.03ch04_RDC0001NLR0053_10041454_10044426_-	4	10023181	10020625
ST4.03ch04_RDC0001NLR0055_21923841_21924629_-	4	21924629	21923842
ST4.03ch04_RDC0001NLR0056_22032705_22033554_-	4	22033554	22032706
ST4.03ch04_RDC0001NLR0058_24983137_24986169_+	4	24986038	24983420
ST4.03ch04_RDC0001NLR0059_25029108_25031777_+_(reversed)	4	25029253	25031777
ST4.03ch04_RDC0001NLR0060_27497591_27498947_+	4	27497592	27498947
ST4.03ch04_RDC0001NLR0061_27558218_27559103_+	4	27558219	27559103
ST4.03ch04_RDC0001NLR0062_28224313_28225769_+	4	28224314	28225769
ST4.03ch04_RDC0001NLR0063_28312436_28312982_+	4	28312437	28312982
ST4.03ch04_RDC0001NLR0064_28381393_28383941_-	4	28381619	28383941
ST4.03ch04_RDC0001NLR0065_28439654_28440715_+	4	28439655	28440715
ST4.03ch04_RDC0001NLR0066_28688119_28688886_+	4	28688120	28688886
ST4.03ch04_RDC0001NLR0067_28746801_28749101_-	4	28746802	28749101
ST4.03ch04_RDC0001NLR0068_29159338_29161225_-_(reversed)	4	29161062	29159435
ST4.03ch04_RDC0001NLR0069_29187174_29187823_-	4	29187175	29187823
ST4.03ch04_RDC0001NLR0070_29234237_29236213_+	4	29234238	29236213
ST4.03ch04_RDC0001NLR0071_29345289_29347471_+	4	29345290	29347471
ST4.03ch04_RDC0001NLR0072_54327220_54329514_-	4	54329514	54327221
ST4.03ch04_RDC0001NLR0073_54336968_54338688_+	4	54338688	54336969
ST4.03ch05_PGSC0003DMG400000813_2063328_2066456_+	5	2063368	2065461
ST4.03ch05_PGSC0003DMG400000815_2068116_2068967_+	5	2068117	2068845
ST4.03ch05_PGSC0003DMG400000816_2069034_2074818_+	5	2070242	2072338
ST4.03ch05_PGSC0003DMG400002357_16044827_16048908_-	5	16048908	16044827
ST4.03ch05_PGSC0003DMG400003353_41799142_41802553_+	5	41798634	41802283
ST4.03ch05_PGSC0003DMG400003380_5348227_5352952_+	5	5348306	5352135
ST4.03ch05_PGSC0003DMG400008449_49687693_49688942_-	5	49688963	49686568
ST4.03ch05_PGSC0003DMG400013486_9020646_9026828_+	5	9020646	9026828
ST4.03ch05_PGSC0003DMG400013490_9139914_9148796_+	5	9143300	9148314
ST4.03ch05_PGSC0003DMG400013506_8619648_8627296_-	5	8627232	8623505
ST4.03ch05_PGSC0003DMG400018428_4589149_4595717_-	5	4595717	4589149
ST4.03ch05_PGSC0003DMG400018429_4611906_4618405_-	5	4618405	4611906
ST4.03ch05_PGSC0003DMG400018441_4799612_4804074_-	5	4803715	4800201
ST4.03ch05_PGSC0003DMG400018442_4839966_4843837_-	5	4843837	4839966
ST4.03ch05_PGSC0003DMG400018619_10091268_10095994_+	5	10091268	10095080
ST4.03ch05_PGSC0003DMG400021779_19398087_19401425_+	5	18337015	18342003
ST4.03ch05_PGSC0003DMG400023062_5469503_5473373_+	5	5469503	5473326
ST4.03ch05_PGSC0003DMG400025099_1500545_1506500_+	5	1500591	1505978
ST4.03ch05_PGSC0003DMG400025545_5211402_5215554_+	5	5211560	5215387
ST4.03ch05_PGSC0003DMG400025611_5723483_5731577_+	5	5723483	5731577
ST4.03ch05_PGSC0003DMG400025615_5714878_5719113_-	5	5716316	5714878
ST4.03ch05_PGSC0003DMG400028339_143384_148631_-	5	148063	144121
ST4.03ch05_PGSC0003DMG400030497_4227604_4230353_-	5	4230263	4227663
ST4.03ch05_PGSC0003DMG400030498_4223105_4227103_-	5	4227103	4224494
ST4.03ch05_PGSC0003DMG400046201_25670673_25674829_+	5	25670676	25671518
ST4.03ch05_PGSC0003DMG401003025_24681193_24685207_+	5	24681391	24685051
ST4.03ch05_PGSC0003DMG401013522_9287263_9291478_-	5	9291462	9287740
ST4.03ch05_PGSC0003DMG401022603_6528097_6537250_+	5	6528223	6537229
ST4.03ch05_RDC0001NLR0074_2075262_2079628_+	5	2077173	2079628
ST4.03ch05_RDC0001NLR0075_2185980_2190589_-	5	2187439	2190589
ST4.03ch05_RDC0001NLR0076_2201139_2204777_-	5	2201364	2204578
ST4.03ch05_RDC0001NLR0077_4232244_4235519_+_(reversed)	5	4235165	4232568
ST4.03ch05_RDC0001NLR0078_4908113_4910054_-	5	4908114	4910054
ST4.03ch05_RDC0001NLR0079_5166270_5167725_+	5	5166271	5167725
ST4.03ch05_RDC0001NLR0080_5174638_5178882_+	5	5174855	5178315
ST4.03ch05_RDC0001NLR0081_5189190_5194647_+	5	5189937	5193804
ST4.03ch05_RDC0001NLR0082_5226904_5231149_+	5	5227048	5230085
ST4.03ch05_RDC0001NLR0083_5238303_5239880_+	5	5238304	5239880
ST4.03ch05_RDC0001NLR0084_5298005_5303462_+	5	5298285	5303462
ST4.03ch05_RDC0001NLR0085_5318135_5318984_+	5	5318136	5318984
ST4.03ch05_RDC0001NLR0086_5326624_5330262_+	5	5326655	5330097
ST4.03ch05_RDC0001NLR0087_5333658_5335841_+	5	5333659	5335841
ST4.03ch05_RDC0001NLR0088_5337090_5339964_+	5	5337091	5339732
ST4.03ch05_RDC0001NLR0089_5341661_5343480_+	5	5341662	5343480
ST4.03ch05_RDC0001NLR0090_6506321_6508868_-	5	6506322	6508868
ST4.03ch05_RDC0001NLR0091_6514325_6516871_-	5	6514326	6516871
ST4.03ch05_RDC0001NLR0092_6521358_6522329_-	5	6521359	6522329
ST4.03ch05_RDC0001NLR0093_6938661_6944482_-_(reversed)	5	6944441	6940579
ST4.03ch05_RDC0001NLR0094_9151974_9154278_+	5	9151985	9154278
ST4.03ch05_RDC0001NLR0095_9163433_9165313_+	5	9163591	9165313
ST4.03ch05_RDC0001NLR0097_9179683_9180593_-	5	9179684	9180593
ST4.03ch05_RDC0001NLR0098_9635954_9642604_-_(reversed)	5	9636470	9640835
ST4.03ch05_RDC0001NLR0099_16390443_16392201_-_(reversed)	5	16392130	16390762
ST4.03ch05_RDC0001NLR0100_25709507_25710386_+	5	25709819	25710386
ST4.03ch05_RDC0001NLR0101_25717009_25719236_+	5	25717010	25719236
ST4.03ch05_RDC0001NLR0102_32512108_32515140_-	5	32512109	32515140
ST4.03ch05_RDC0001NLR0103_34592186_34593736_+	5	34592187	34593736
ST4.03ch05_RDC0001NLR0104_36125112_36131441_+	5	36126726	36131270
ST4.03ch05_RDC0001NLR0105_41733398_41735274_-_(reversed)	5	41735028	41733399
ST4.03ch05_RDC0001NLR0106_41889754_41893505_+_(reversed)	5	41893451	41889984
ST4.03ch05_RDC0001NLR0107_43386456_43390206_-	5	43388367	43390093
ST4.03ch05_RDC0001NLR0108_45251872_45255036_-	5	45251988	45254970
ST4.03ch05_RDC0001NLR0109_45788920_45789799_+	5	45788931	45789744
ST4.03ch05_RDC0001NLR0110_49481013_49484881_+	5	49483119	49481341
ST4.03ch05_RDC0001NLR0111_49485995_49488632_-	5	49488275	49486046
ST4.03ch05_RDC0001NLR0112_49568345_49573945_+	5	49573546	49571421
ST4.03ch05_RDC0001NLR0113_49679531_49682575_-_(reversed)	5	49681625	49680002
ST4.03ch05_RDC0001NLR0340 second add new ID and to list; originates from NLR0112	5	49570834	49568346
ST4.03ch06_PGSC0003DMG400002426_11413324_11418752_+	6	11413355	11417479
ST4.03ch06_PGSC0003DMG400002427_11390359_11397114_+	6	11390432	11396667
ST4.03ch06_PGSC0003DMG400004873_48982300_48984276_+	6	48981590	48984276
ST4.03ch06_PGSC0003DMG400004874_48974506_48977706_+	6	48974613	48977216
ST4.03ch06_PGSC0003DMG400005170_47385673_47387644_-	6	47387631	47385979
ST4.03ch06_PGSC0003DMG400005172_47336793_47339078_-	6	47337558	47336912
ST4.03ch06_PGSC0003DMG400005173_47331631_47334710_-	6	47334153	47331466
ST4.03ch06_PGSC0003DMG400005174_47328471_47329736_-	6	47329736	47327437
ST4.03ch06_PGSC0003DMG400005335_1174056_1180339_-	6	1177465	1176770
ST4.03ch06_PGSC0003DMG400009686_6553332_6555332_+	6	6553381	6555329
ST4.03ch06_PGSC0003DMG400010895_1499244_1503069_+	6	1147246	895346
ST4.03ch06_PGSC0003DMG400016656_34299294_34301658_-	6	34301811	34299334
ST4.03ch06_PGSC0003DMG400020732_968329_972562_-	6	971781	968329
ST4.03ch06_PGSC0003DMG400020735_992198_995631_-	6	995550	992198
ST4.03ch06_PGSC0003DMG400020736_998608_1002369_-	6	1001175	998608
ST4.03ch06_PGSC0003DMG400020740_1041352_1043571_-	6	1043571	1039930
ST4.03ch06_PGSC0003DMG400020741_1051067_1054778_-	6	1054623	1052281
ST4.03ch06_PGSC0003DMG400020749_1069335_1070714_-	6	1071818	1068157
ST4.03ch06_PGSC0003DMG400020851_3986258_3991562_-	6	3990036	3986668
ST4.03ch06_PGSC0003DMG400021986_851351_856407_-	6	855271	851434
ST4.03ch06_PGSC0003DMG400021987_839174_841945_-	6	841944	839501
ST4.03ch06_PGSC0003DMG400023249_8420612_8422750_+	6	8418935	8422750
ST4.03ch06_PGSC0003DMG400023250_8393909_8398459_+	6	8394677	8398303
ST4.03ch06_PGSC0003DMG400023253_8391419_8393378_+	6	8391443	8393267
ST4.03ch06_PGSC0003DMG400025511_1554558_1559912_+	6	1554587	1558548
ST4.03ch06_PGSC0003DMG400025512_1547165_1550962_+	6	1547165	1550962
ST4.03ch06_PGSC0003DMG400026104_46731069_46738912_+	6	46737364	46739545
ST4.03ch06_PGSC0003DMG400029220_31326650_31329138_-	6	31330548	31326775
ST4.03ch06_PGSC0003DMG400031318_46918570_46923865_-	6	46922411	46915570
ST4.03ch06_PGSC0003DMG400031878_920425_927075_-	6	925942	922194
ST4.03ch06_PGSC0003DMG400033131_47535000_47537661_-	6	47537422	47535062
ST4.03ch06_PGSC0003DMG400033151_47456297_47457103_-	6	47457057	47456295
ST4.03ch06_PGSC0003DMG400033153_47442768_47445315_-	6	47445318	47443132
ST4.03ch06_PGSC0003DMG401005337_1165928_1167783_-	6	1168713	1165443
ST4.03ch06_PGSC0003DMG401012062_6587099_6589365_+	6	6587134	6589302
ST4.03ch06_PGSC0003DMG402002428_11364687_11367656_+	6	11364816	11367641
ST4.03ch06_RCD0001NLR0122	6	1005279	1003970
ST4.03ch06_RDC0001NLR0115_843673_846401_-	6	846401	843674
ST4.03ch06_RDC0001NLR0118_874008_880010_-	6	879566	874252
ST4.03ch06_RDC0001NLR0119_891794_903688_-	6	899794	894475
ST4.03ch06_RDC0001NLR0120_939043_940025_-	6	940025	939044
ST4.03ch06_RDC0001NLR0121_962504_965450_-	6	965450	962505
ST4.03ch06_RDC0001NLR0123_1014336_1018155_-	6	1017750	1014769
ST4.03ch06_RDC0001NLR0124_1023065_1027321_-	6	1026363	1023066
ST4.03ch06_RDC0001NLR0127_1513192_1517338_-	6	1513583	1515453
ST4.03ch06_RDC0001NLR0128_1518948_1520148_+	6	1518949	1520148
ST4.03ch06_RDC0001NLR0129_1540090_1542054_+	6	1540791	1540091
ST4.03ch06_RDC0001NLR0130_2303329_2304979_-	6	2304676	2303330
ST4.03ch06_RDC0001NLR0131_2843874_2844856_+	6	2844856	2843875
ST4.03ch06_RDC0001NLR0132_6475031_6481524_+	6	6475191	6481524
ST4.03ch06_RDC0001NLR0133_6568711_6573185_-	6	6568712	6573185
ST4.03ch06_RDC0001NLR0134_6593917_6595500_+	6	6593918	6595500
ST4.03ch06_RDC0001NLR0135_6611431_6612359_+	6	6611432	6612359
ST4.03ch06_RDC0001NLR0136_6738039_6741739_-_(reversed)	6	6738146	6741500
ST4.03ch06_RDC0001NLR0137_6777339_6780139_+	6	6779836	6777478
ST4.03ch06_RDC0001NLR0138_6859739_6865489_-	6	6865099	6860818
ST4.03ch06_RDC0001NLR0139_6883139_6887639_+	6	6886238	6883596
ST4.03ch06_RDC0001NLR0140_8401447_8402102_+	6	8401448	8402102
ST4.03ch06_RDC0001NLR0141_21966658_21970478_-_(reversed)	6	21969712	21967520
ST4.03ch06_RDC0001NLR0142_24505378_24506633_+	6	24506633	24505379
ST4.03ch06_RDC0001NLR0143_31361279_31363352_-	6	31363352	31361280
ST4.03ch06_RDC0001NLR0144_41310065_41312030_+	6	41310066	41312030
ST4.03ch06_RDC0001NLR0145_46700667_46705086_-	6	46702814	46700874
ST4.03ch06_RDC0001NLR0146_46705877_46708278_-	6	46708278	46705878
ST4.03ch06_RDC0001NLR0147_46719790_46721454_-	6	46721454	46719791
ST4.03ch06_RDC0001NLR0148_46722682_46726910_-	6	46726686	46724040
ST4.03ch06_RDC0001NLR0149_46760464_46764011_-	6	46763097	46760465
ST4.03ch06_RDC0001NLR0150_46852108_46861275_-	6	46861275	46852109
ST4.03ch06_RDC0001NLR0151_46867276_46870768_-	6	46870768	46867277
ST4.03ch06_RDC0001NLR0152_46878352_46884463_-	6	46884346	46878353
ST4.03ch06_RDC0001NLR0153_46889155_46894938_-	6	46894874	46889156
ST4.03ch06_RDC0001NLR0154_46898593_46900012_-	6	46900012	46898594
ST4.03ch06_RDC0001NLR0155_46906450_46908796_-	6	46908796	46906451
ST4.03ch06_RDC0001NLR0156_46913761_46914525_-	6	46914525	46913762
ST4.03ch06_RDC0001NLR0157_46915289_46917689_-	6	46917689	46915290
ST4.03ch06_RDC0001NLR0158_46926801_46933458_+	6	46926802	46929558
ST4.03ch06_RDC0001NLR0159_46935694_46937931_-	6	46935695	46937931
ST4.03ch06_RDC0001NLR0160_47343692_47346202_-	6	47345921	47343720
ST4.03ch06_RDC0001NLR0161_47407909_47410474_-	6	47410253	47407910
ST4.03ch06_RDC0001NLR0162_47418003_47420458_-	6	47420273	47418004
ST4.03ch06_RDC0001NLR0163_47422695_47426023_-	6	47426023	47422829
ST4.03ch06_RDC0001NLR0164_47436417_47439036_-	6	47438884	47436581
ST4.03ch06_RDC0001NLR0165_47485521_47486994_-	6	47486994	47485522
ST4.03ch06_RDC0001NLR0166_47491959_47494523_-	6	47494351	47492021
ST4.03ch06_RDC0001NLR0167_47503116_47503962_-	6	47503962	47503117
ST4.03ch06_RDC0001NLR0168_47522430_47524722_-	6	47524641	47522431
ST4.03ch06_RDC0001NLR0169_47527668_47530069_-	6	47530069	47527709
ST4.03ch06_RDC0001NLR0170_47539289_47541308_-	6	47541150	47539401
ST4.03ch06_RDC0001NLR0171_47549819_47552275_-	6	47552275	47549820
ST4.03ch07_PGSC0003DMG400001081_45785197_45787766_-	7	45787786	45785204
ST4.03ch07_PGSC0003DMG400011193_1049175_1051700_-	7	1051175	1049279
ST4.03ch07_PGSC0003DMG400013543_40799505_40808997_-	7	40808594	40802596
ST4.03ch07_PGSC0003DMG400017317_50464164_50468668_-	7	50468668	50464164
ST4.03ch07_PGSC0003DMG400022989_5942809_5945157_+	7	5942809	5945157
ST4.03ch07_PGSC0003DMG400024202_7146504_7149035_-	7	7149035	7146504
ST4.03ch07_PGSC0003DMG400024203_7141501_7144579_-	7	7144714	7141958
ST4.03ch07_PGSC0003DMG400026161_47641291_47645024_-	7	47644102	47641466
ST4.03ch07_PGSC0003DMG400026187_47653513_47657896_+	7	47655001	47657628
ST4.03ch07_PGSC0003DMG400038020_1023875_1026607_-	7	1026607	1023875
ST4.03ch07_PGSC0003DMG401030700_3003656_3012655_-	7	3011687	3007144
ST4.03ch07_PGSC0003DMG402000927_42570566_42574256_-	7	42573862	42570795
ST4.03ch07_PGSC0003DMG402017416_43142516_43147055_+	7	43077662	43081575
ST4.03ch07_RDC0001NLR0172_5931088_5932407_+	7	5931089	5932407
ST4.03ch07_RDC0001NLR0173_7170478_7175096_-_(reversed)	7	7170589	7175048
ST4.03ch07_RDC0001NLR0174_8543442_8546630_-	7	8546630	8543443
ST4.03ch07_RDC0001NLR0175_43074420_43075959_-	7	43075959	43074421
ST4.03ch07_RDC0001NLR0176_46501492_46503492_+	7	46501493	46503492
ST4.03ch07_RDC0001NLR0177_50695710_50698349_-	7	50695711	50698349
ST4.03ch08_PGSC0003DMG400002271_800032_804563_-	8	803326	800931
ST4.03ch08_PGSC0003DMG400002275_854338_862136_+	8	859723	862136
ST4.03ch08_PGSC0003DMG400002276_825575_830164_+	8	827542	830023
ST4.03ch08_PGSC0003DMG400002277_818558_823200_+	8	820595	823200
ST4.03ch08_PGSC0003DMG400002278_808397_810793_+	8	808307	810793
ST4.03ch08_PGSC0003DMG400004756_52396592_52400308_-	8	52400208	52397585
ST4.03ch08_PGSC0003DMG400007385_40893020_40896495_+	8	40893242	40896337
ST4.03ch08_PGSC0003DMG400009307_48553402_48561695_-	8	48554517	48553402
ST4.03ch08_PGSC0003DMG400009324_48597717_48602017_+	8	48597897	48601815
ST4.03ch08_PGSC0003DMG400012466_773509_780723_-	8	776595	774193
ST4.03ch08_PGSC0003DMG400012470_720937_723973_-	8	723034	721343
ST4.03ch08_PGSC0003DMG400012471_713141_719726_-	8	718611	716119
ST4.03ch08_PGSC0003DMG400012472_702201_712082_-	8	704615	702201
ST4.03ch08_PGSC0003DMG400013721_8465002_8469048_-	8	8469048	8465002
ST4.03ch08_PGSC0003DMG400017060_48525937_48529479_-	8	48529479	48525937
ST4.03ch08_PGSC0003DMG400017061_48520297_48521175_-	8	48522764	48518932
ST4.03ch08_PGSC0003DMG400017062_48498366_48504160_-	8	48504095	48498463
ST4.03ch08_PGSC0003DMG400018461_3733192_3737741_+	8	3733192	3737741
ST4.03ch08_PGSC0003DMG400018462_3750498_3754617_+	8	3750617	3753277
ST4.03ch08_PGSC0003DMG400018463_3754900_3757384_+	8	3755857	3757353
ST4.03ch08_PGSC0003DMG400018464_3759084_3763667_+	8	3759316	3762333
ST4.03ch08_PGSC0003DMG400018490_3824072_3827992_-	8	3827897	3825063
ST4.03ch08_PGSC0003DMG400019799_47805787_47807698_+	8	47805529	47809360
ST4.03ch08_PGSC0003DMG400019803_47729715_47731584_-	8	47731584	47729717
ST4.03ch08_PGSC0003DMG400019804_47745328_47750408_-	8	47750048	47745697
ST4.03ch08_PGSC0003DMG400022004_47894336_47895451_-	8	47894354	47893248
ST4.03ch08_PGSC0003DMG400029586_45048300_45050959_-	8	45050959	45048300
ST4.03ch08_PGSC0003DMG400029588_45079118_45080024_-	8	45082143	45080338
ST4.03ch08_PGSC0003DMG400029590_45109422_45112961_-	8	45112742	45109652
ST4.03ch08_PGSC0003DMG400030855_48131776_48135560_+	8	48131830	48135453
ST4.03ch08_PGSC0003DMG400030856_48138316_48143310_+	8	48138318	48142931
ST4.03ch08_PGSC0003DMG400042937_45039060_45041435_-	8	45041691	45039060
ST4.03ch08_PGSC0003DMG401007609_47546952_47549013_-	8	47550675	47546952
ST4.03ch08_PGSC0003DMG401009305_48588512_48596268_-	8	48591932	48588676
ST4.03ch08_PGSC0003DMG402009305_48581279_48583858_-	8	48584414	48581358
ST4.03ch08_PGSC0003DMG402030883a_48375484_48386675_-	8	48386671	48381495
ST4.03ch08_PGSC0003DMG402030883b_48375484_48386675_-	8	48379108	48375597
ST4.03ch08_RDC0001NLR0178_743877_749806_+_(reversed)	8	744039	747638
ST4.03ch08_RDC0001NLR0179_754837_757532_+_(reversed)	8	754838	757532
ST4.03ch08_RDC0001NLR0180_45062871_45063589_+	8	45063589	45062872
ST4.03ch08_RDC0001NLR0181_45070776_45072752_+	8	45072566	45070777
ST4.03ch08_RDC0001NLR0182_45104777_45108101_-	8	45107890	45105374
ST4.03ch08_RDC0001NLR0183_45113536_45115333_+	8	45115333	45113537
ST4.03ch08_RDC0001NLR0184_47577848_47583448_-	8	47578365	47582701
ST4.03ch08_RDC0001NLR0185_47583848_47587898_+	8	47583979	47587479
ST4.03ch08_RDC0001NLR0186_47598298_47601248_+	8	47598468	47601173
ST4.03ch08_RDC0001NLR0187_47603598_47608098_+	8	47604758	47608098
ST4.03ch08_RDC0001NLR0188_47612748_47615298_-	8	47613327	47615036
ST4.03ch08_RDC0001NLR0189_47622198_47626398_+	8	47624817	47625951
ST4.03ch08_RDC0001NLR0190_47646298_47650548_+	8	47646760	47649962
ST4.03ch08_RDC0001NLR0191_47757853_47761353_+	8	47758305	47761140
ST4.03ch08_RDC0001NLR0192_47761403_47765853_+_(reversed)	8	47765313	47762187
ST4.03ch08_RDC0001NLR0193_47928103_47929453_-	8	47928104	47929212
ST4.03ch08_RDC0001NLR0194_47991668_47993735_-	8	47991669	47993735
ST4.03ch08_RDC0001NLR0195_48459606_48461403_-	8	48461403	48459607
ST4.03ch08_RDC0001NLR0196_48486062_48486960_-	8	48486960	48486063
ST4.03ch08_RDC0001NLR0197_48534526_48536233_-	8	48536233	48534527
ST4.03ch08_RDC0001NLR0198_48557119_48558646_-	8	48558646	48557120
ST4.03ch08_RDC0001NLR0199_48575624_48578544_-	8	48578544	48575625
ST4.03ch08_RDC0001NLR0200_48579128_48580026_-	8	48580026	48579129
ST4.03ch08_RDC0001NLR0201_48586853_48587617_-	8	48587617	48586854
ST4.03ch08_RDC0001NLR0202_53721216_53722743_-	8	53721217	53722743
ST4.03ch09_PGSC0003DMG400001756_6015358_6015882_-	9	5919585	5919061
ST4.03ch09_PGSC0003DMG400004413_15685146_15687556_-	9	15687556	15684913
ST4.03ch09_PGSC0003DMG400006570_60806225_60810690_-	9	60810631	60806670
ST4.03ch09_PGSC0003DMG400006572_60780699_60783329_-	9	60783314	60780994
ST4.03ch09_PGSC0003DMG400006573_60750584_60755160_-	9	60755134	60751271
ST4.03ch09_PGSC0003DMG400006576_60863949_60866144_+	9	60863948	60866146
ST4.03ch09_PGSC0003DMG400006581_60876592_60877381_+	9	60876594	60878261
ST4.03ch09_PGSC0003DMG400007743a_59441573_59449149_-	9	59449149	59445098
ST4.03ch09_PGSC0003DMG400007743b_59441573_59449149_-	9	59445097	59442288
ST4.03ch09_PGSC0003DMG400008588_46312335_46316463_-	9	46316457	46312579
ST4.03ch09_PGSC0003DMG400010287_49910733_49917963_+	9	49914733	49917565
ST4.03ch09_PGSC0003DMG400011898_60891029_60896708_+	9	60889937	60893606
ST4.03ch09_PGSC0003DMG400011900_60903394_60906055_+	9	60902301	60905930
ST4.03ch09_PGSC0003DMG400011906_60965191_60967756_+	9	60965176	60967575
ST4.03ch09_PGSC0003DMG400016599_60664498_60666578_-	9	60667387	60664912
ST4.03ch09_PGSC0003DMG400016600_60653047_60657750_-	9	60657695	60653712
ST4.03ch09_PGSC0003DMG400016601a_60622644_60631553_-	9	60631553	60627726
ST4.03ch09_PGSC0003DMG400016601b_60622644_60631553_-	9	60626541	60622717
ST4.03ch09_PGSC0003DMG400017146_56983606_56993036_-	9	56992973	56988725
ST4.03ch09_PGSC0003DMG400017666_43630906_43638982_+	9	43632894	43636405
ST4.03ch09_PGSC0003DMG400018907_29500310_29500945_+	9	29500310	29500945
ST4.03ch09_PGSC0003DMG400018954_45529847_45536832_-	9	45532105	45529021
ST4.03ch09_PGSC0003DMG400019913_15392682_15395701_+	9	15392754	15395348
ST4.03ch09_PGSC0003DMG400019915_15451999_15453009_+	9	15451999	15453009
ST4.03ch09_PGSC0003DMG400020580_59712402_59712980_+	9	59712486	59715850
ST4.03ch09_PGSC0003DMG400020584_59740321_59742918_+	9	59740321	59742918
ST4.03ch09_PGSC0003DMG400020586_59547255_59548142_-	9	59548142	59547255
ST4.03ch09_PGSC0003DMG400020587_59558444_59561423_-	9	59561282	59558694
ST4.03ch09_PGSC0003DMG400024363_59504961_59507939_-	9	59507835	59505226
ST4.03ch09_PGSC0003DMG400024365_59513087_59514739_-	9	59514739	59513087
ST4.03ch09_PGSC0003DMG400024366_59518316_59519194_-	9	59519194	59518316
ST4.03ch09_PGSC0003DMG400026433_59404802_59409103_-	9	59409053	59405586
ST4.03ch09_PGSC0003DMG400026573_13312950_13314454_+	9	13313016	13314454
ST4.03ch09_PGSC0003DMG400031521_60086974_60090937_+	9	60087067	60090483
ST4.03ch09_PGSC0003DMG400042556_2075540_2075947_-	9	2076311	2074057
ST4.03ch09_PGSC0003DMG400043186_27731864_27733156_+	9	27731378	27735556
ST4.03ch09_PGSC0003DMG401011899_60897648_60898377_+	9	60895887	60899784
ST4.03ch09_PGSC0003DMG401020581_59721273_59722508_+	9	59721273	59723216
ST4.03ch09_PGSC0003DMG401020585_59566017_59567897_-	9	59567897	59565247
ST4.03ch09_PGSC0003DMG401026432_59398259_59402540_-	9	59402540	59398330
ST4.03ch09_PGSC0003DMG402016602_60607803_60612056_-	9	60612051	60608391
ST4.03ch09_PGSC0003DMG402020585_59551709_59554297_-	9	59554297	59551709
ST4.03ch09_PGSC0003DMG402026432_59395174_59399658_-	9	59396662	59395174
ST4.03ch09_PGSC0003DMG403020585_59541619_59544402_-	9	59544295	59541656
ST4.03ch09_PGSC0003DMG404026432_59385823_59386293_-	9	59386288	59382835
ST4.03ch09_RDC0001NLR0203_5880045_5884395_+_(reversed)	9	5884280	5880605
ST4.03ch09_RDC0001NLR0204_5886695_5887795_-	9	5886916	5887795
ST4.03ch09_RDC0001NLR0205_5888045_5889295_+	9	5888046	5889295
ST4.03ch09_RDC0001NLR0206_5912795_5917445_+_(reversed)	9	5916881	5913386
ST4.03ch09_RDC0001NLR0207_5918645_5920045_+	9	5918646	5920045
ST4.03ch09_RDC0001NLR0208_5922895_5924695_+	9	5922896	5924695
ST4.03ch09_RDC0001NLR0209_5943145_5947795_-_(reversed)	9	5947795	5943726
ST4.03ch09_RDC0001NLR0210_5953595_5954845_-	9	5953596	5954845
ST4.03ch09_RDC0001NLR0211_20270040_20271365_+	9	20271365	20270041
ST4.03ch09_RDC0001NLR0212_35461259_35467442_+	9	35464307	35467162
ST4.03ch09_RDC0001NLR0213_46458710_46462684_-	9	46461397	46458711
ST4.03ch09_RDC0001NLR0214_47147352_47150352_+	9	47147353	47150352
ST4.03ch09_RDC0001NLR0215_49173508_49176574_+	9	49173509	49176574
ST4.03ch09_RDC0001NLR0216_49566633_49567954_-	9	49566634	49567954
ST4.03ch09_RDC0001NLR0217_50917293_50920993_+	9	50919290	50920939
ST4.03ch09_RDC0001NLR0218_51064616_51067470_+	9	51064805	51067470
ST4.03ch09_RDC0001NLR0219_59375661_59379995_-	9	59379671	59376694
ST4.03ch09_RDC0001NLR0220_59415148_59422337_-	9	59422124	59415445
ST4.03ch09_RDC0001NLR0221_59428574_59430689_-	9	59430689	59428575
ST4.03ch09_RDC0001NLR0222_59450326_59454238_-	9	59454238	59450611
ST4.03ch09_RDC0001NLR0223_59673213_59678764_+_(reversed)	9	59673323	59677477
ST4.03ch09_RDC0001NLR0224_59681037_59685847_-_(reversed)	9	59681213	59685555
ST4.03ch09_RDC0001NLR0225_59688332_59694358_+_(reversed)	9	59688560	59692550
ST4.03ch09_RDC0001NLR0226_59697054_59701335_+_(reversed)	9	59697277	59701175
ST4.03ch09_RDC0001NLR0227_60677037_60679892_+	9	60677038	60679892
ST4.03ch09_RDC0001NLR0228_60840821_60846477_-_(reversed)	9	60842542	60846362
ST4.03ch09_RDC0001NLR0229_60850653_60855464_-_(reversed)	9	60852683	60855424
ST4.03ch09_RDC0001NLR0230_60956586_60959599_-_(reversed)	9	60956907	60959195
ST4.03ch09_RDC0001NLR0231_60972814_60974453_-	9	60974453	60972815
ST4.03ch09_RDC0001NLR0232_61025884_61028633_-	9	61028633	61025885
ST4.03ch10_PGSC0003DMG400008257_43296414_43298672_-	10	43299176	43295829
ST4.03ch10_PGSC0003DMG400008393_53150158_53155517_-	10	53155428	53151247
ST4.03ch10_PGSC0003DMG400008394_53127163_53132747_-	10	53132648	53128869
ST4.03ch10_PGSC0003DMG400008595_52690613_52695919_+	10	52690704	52694540
ST4.03ch10_PGSC0003DMG400008596_52682205_52688781_+	10	52682270	52686070
ST4.03ch10_PGSC0003DMG400010944_52798040_52799228_-	10	52799228	52798040
ST4.03ch10_PGSC0003DMG400011045_53376980_53380852_-	10	53380852	53376980
ST4.03ch10_PGSC0003DMG400011109_53614606_53615847_+	10	53614606	53615847
ST4.03ch10_PGSC0003DMG400011111_53582695_53588282_+	10	53581931	53585642
ST4.03ch10_PGSC0003DMG400011114_53530227_53531335_+	10	53529154	53531926
ST4.03ch10_PGSC0003DMG400014047_41996050_41999112_+	10	41996178	41999087
ST4.03ch10_PGSC0003DMG400016823_48198175_48201992_+	10	48198244	48201751
ST4.03ch10_PGSC0003DMG400019418_6739778_6745647_-	10	6745537	6741827
ST4.03ch10_PGSC0003DMG400021861_3595232_3599181_+	10	3595947	3598610
ST4.03ch10_PGSC0003DMG400021862_3601523_3604150_+	10	3601565	3604150
ST4.03ch10_PGSC0003DMG400021863_3607427_3611298_+	10	3607975	3610263
ST4.03ch10_PGSC0003DMG400021948_46667539_46672082_-	10	46671766	46668178
ST4.03ch10_PGSC0003DMG400025683_13624148_13628555_-	10	13628555	13625491
ST4.03ch10_PGSC0003DMG400026666_45892383_45899734_+	10	45892447	45896247
ST4.03ch10_PGSC0003DMG400028001_52869154_52874129_-	10	52874052	52870201
ST4.03ch10_PGSC0003DMG400031405_30093738_30097792_-	10	30097689	30094564
ST4.03ch10_PGSC0003DMG401004423_46024581_46030865_-	10	46030016	46026213
ST4.03ch10_PGSC0003DMG401008349_59084230_59086942_+	10	59084358	59086940
ST4.03ch10_PGSC0003DMG401010943_52785969_52791381_-	10	52791381	52787574
ST4.03ch10_PGSC0003DMG401011427_59057671_59062958_+	10	59057827	59062946
ST4.03ch10_PGSC0003DMG401019148_50930815_50935415_+	10	50930884	50934936
ST4.03ch10_PGSC0003DMG402004425_46099444_46103892_+	10	46099456	46102912
ST4.03ch10_PGSC0003DMG402008383_53365621_53370110_-	10	53370024	53367205
ST4.03ch10_PGSC0003DMG402011117a_53478929_53482605_+	10	53479037	53482866
ST4.03ch10_PGSC0003DMG402011117b_53486662_53489571_+	10	53479037	53482866
ST4.03ch10_PGSC0003DMG402011427_59031411_59036081_+	10	59031686	59034259
ST4.03ch10_RDC0001NLR0233_13675487_13678301_-	10	13677670	13675520
ST4.03ch10_RDC0001NLR0234_16390808_16392095_-	10	16392095	16390809
ST4.03ch10_RDC0001NLR0235_28071929_28072572_+	10	28071930	28072572
ST4.03ch10_RDC0001NLR0236_42008904_42010860_+	10	42008905	42010860
ST4.03ch10_RDC0001NLR0237_44648080_44649260_+	10	44649260	44648081
ST4.03ch10_RDC0001NLR0238_46018303_46023453_-	10	46022971	46019083
ST4.03ch10_RDC0001NLR0239_50894422_50895709_+	10	50894423	50895709
ST4.03ch10_RDC0001NLR0240_50899408_50902678_+	10	50899409	50902678
ST4.03ch10_RDC0001NLR0241_50913506_50916294_+	10	50913507	50916294
ST4.03ch10_RDC0001NLR0242_52861560_52866260_-	10	52865831	52862061
ST4.03ch10_RDC0001NLR0243_52883160_52888310_+	10	52888199	52883814
ST4.03ch10_RDC0001NLR0244_53499227_53503408_+	10	53499518	53503357
ST4.03ch10_RDC0001NLR0245_53516917_53520777_-	10	53516968	53520693
ST4.03ch10_RDC0001NLR0246_53553129_53557498_-	10	53553216	53557004
ST4.03ch10_RDC0001NLR0247_53599097_53605315_+	10	53599473	53603286
ST4.03ch10_RDC0001NLR0248_58742784_58744767_-	10	58742785	58744755
ST4.03ch10_RDC0001NLR0249_59016661_59019235_+	10	59016662	59019235
ST4.03ch10_RDC0001NLR0250_59042527_59045328_+	10	59042643	59045237
ST4.03ch11_PGSC0003DMG400000888_11191082_11199716_+	11	11195275	11197191
ST4.03ch11_PGSC0003DMG400000889_11188091_11188558_+	11	11188091	11188558
ST4.03ch11_PGSC0003DMG400001981_6044767_6047706_+	11	6044783	6047346
ST4.03ch11_PGSC0003DMG400001982_6049825_6052130_+	11	6049962	6051541
ST4.03ch11_PGSC0003DMG400001983_6053514_6056533_+	11	6053514	6056265
ST4.03ch11_PGSC0003DMG400001989_5842698_5844699_-	11	5844699	5842698
ST4.03ch11_PGSC0003DMG400001990_5863768_5865086_-	11	5865086	5863768
ST4.03ch11_PGSC0003DMG400001992_5886118_5889498_-	11	5889458	5886725
ST4.03ch11_PGSC0003DMG400001993_5908267_5910087_-	11	5910879	5908267
ST4.03ch11_PGSC0003DMG400001996_5929636_5932883_-	11	5932883	5929636
ST4.03ch11_PGSC0003DMG400002980_43510805_43514663_-	11	43514663	43510805
ST4.03ch11_PGSC0003DMG400002982_43423157_43430301_-	11	43430670	43427314
ST4.03ch11_PGSC0003DMG400003020_43470401_43472147_-	11	43472734	43470473
ST4.03ch11_PGSC0003DMG400006674_17007775_17008809_+	11	15417229	15419052
ST4.03ch11_PGSC0003DMG400007344_38087018_38091006_+	11	38087099	38090911
ST4.03ch11_PGSC0003DMG400007605_5762513_5767391_-	11	5767391	5766413
ST4.03ch11_PGSC0003DMG400007606_5774170_5775654_-	11	5775654	5774170
ST4.03ch11_PGSC0003DMG400009455_35582142_35585897_-	11	35585897	35582142
ST4.03ch11_PGSC0003DMG400013308_1198844_1200994_+	11	1198844	1200994
ST4.03ch11_PGSC0003DMG400015128_9470170_9475267_-	11	9475267	9471359
ST4.03ch11_PGSC0003DMG400015681_1844035_1849454_+	11	1844293	1850657
ST4.03ch11_PGSC0003DMG400015693_1584803_1589104_+	11	1584803	1586749
ST4.03ch11_PGSC0003DMG400016983_1412719_1417722_+	11	1412719	1417722
ST4.03ch11_PGSC0003DMG400018570_42715938_42719940_+	11	42716078	42719623
ST4.03ch11_PGSC0003DMG400018572_42728187_42733523_+	11	42728214	42732494
ST4.03ch11_PGSC0003DMG400018573_42734065_42734607_+	11	42734065	42734607
ST4.03ch11_PGSC0003DMG400018693_42774863_42776381_+	11	42774863	42776381
ST4.03ch11_PGSC0003DMG400019627_40871863_40875854_+	11	40871913	40874636
ST4.03ch11_PGSC0003DMG400019669_42227458_42231426_+	11	42227458	42231426
ST4.03ch11_PGSC0003DMG400027325_4368459_4371158_-	11	4371158	4368459
ST4.03ch11_PGSC0003DMG400027377_44002263_44005983_-	11	44005983	44002280
ST4.03ch11_PGSC0003DMG400027407_43970064_43974000_+	11	43970064	43974000
ST4.03ch11_PGSC0003DMG400027409_43961651_43965085_+	11	43961651	43965085
ST4.03ch11_PGSC0003DMG400027797_9730445_9736116_+	11	9730445	9735658
ST4.03ch11_PGSC0003DMG400030238_44155684_44157998_-	11	44158614	44154668
ST4.03ch11_PGSC0003DMG400030239_44145146_44151152_-	11	44150051	44146488
ST4.03ch11_PGSC0003DMG400031185_18089531_18093187_-	11	16502489	16499774
ST4.03ch11_PGSC0003DMG400031477_1506272_1506867_+	11	1506329	1506838
ST4.03ch11_PGSC0003DMG400033334_37644263_37650835_-	11	37650772	37644546
ST4.03ch11_PGSC0003DMG400044423_2710623_2713343_-	11	2713343	2710623
ST4.03ch11_PGSC0003DMG401001984_6067833_6071020_+	11	6067898	6070501
ST4.03ch11_PGSC0003DMG401015682_1804775_1808184_+	11	1804861	1810292
ST4.03ch11_PGSC0003DMG401016981_1390274_1390807_+	11	1390274	1390807
ST4.03ch11_PGSC0003DMG401018576_42745517_42751901_+	11	42745641	42749429
ST4.03ch11_PGSC0003DMG401018696_42849160_42851253_+	11	42849160	42852788
ST4.03ch11_PGSC0003DMG401030236_44178402_44186275_-	11	44186263	44182246
ST4.03ch11_PGSC0003DMG402001979_6025475_6029238_+	11	6025503	6028227
ST4.03ch11_PGSC0003DMG402016979_1333729_1339223_+	11	1333759	1338100
ST4.03ch11_PGSC0003DMG402016981_1407371_1411692_+	11	1407371	1411692
ST4.03ch11_PGSC0003DMG402018576_42750064_42757501_+	9	43615058	43636390
ST4.03ch11_PGSC0003DMG402027371_44111553_44113054_-	11	44113467	44111567
ST4.03ch11_PGSC0003DMG402027402_43598650_43602774_-	11	43602521	43598730
ST4.03ch11_PGSC0003DMG402029995_37014682_37015859_-	11	37018085	37012879
ST4.03ch11_PGSC0003DMG402030235_44214788_44219141_-	11	44219119	44215326
ST4.03ch11_PGSC0003DMG402030236_44173448_44176240_-	11	44177432	44173474
ST4.03ch11_PGSC0003DMG403016979_1340332_1347110_+	11	1341035	1345217
ST4.03ch11_PGSC0003DMG403016981_1425397_1430902_+	11	1425397	1429908
ST4.03ch11_PGSC0003DMG403019668_42240423_42242738_+	11	42239751	42244109
ST4.03ch11_RDC0001NLR0251_1362777_1364837_+	11	1362778	1364837
ST4.03ch11_RDC0001NLR0252_1381724_1383591_+	11	1381725	1383591
ST4.03ch11_RDC0001NLR0253_1397324_1398354_-	11	1397325	1398354
ST4.03ch11_RDC0001NLR0254_1402281_1404663_+	11	1402282	1404663
ST4.03ch11_RDC0001NLR0255_1422494_1424146_+	11	1422495	1424146
ST4.03ch11_RDC0001NLR0256_1807612_1812140_+	11	1807613	1812140
ST4.03ch11_RDC0001NLR0257_1815788_1819264_-	11	1819264	1815789
ST4.03ch11_RDC0001NLR0259_1824950_1828147_-	11	1828147	1824951
ST4.03ch11_RDC0001NLR0260_1828963_1833598_+	11	1833598	1828964
ST4.03ch11_RDC0001NLR0261_1835156_1838668_-	11	1838668	1835157
ST4.03ch11_RDC0001NLR0262_5773704_5779054_-	11	5779054	5773705
ST4.03ch11_RDC0001NLR0263_5856193_5857717_-	11	5857717	5856194
ST4.03ch11_RDC0001NLR0264_5878059_5881256_-	11	5881109	5878172
ST4.03ch11_RDC0001NLR0265_5890934_5891577_-	11	5891577	5890935
ST4.03ch11_RDC0001NLR0266_6020003_6023994_-_(reversed)	11	6020219	6023940
ST4.03ch11_RDC0001NLR0267_6030281_6033393_+_(reversed)	11	6030517	6033299
ST4.03ch11_RDC0001NLR0268_10399277_10401165_+	11	10399278	10401165
ST4.03ch11_RDC0001NLR0269_12806078_12810478_-	11	12806569	12810003
ST4.03ch11_RDC0001NLR0270_13573479_13576311_+	11	13576253	13573590
ST4.03ch11_RDC0001NLR0271_31383793_31384308_-	11	31384308	31383794
ST4.03ch11_RDC0001NLR0272_35554135_35558780_+	11	35558468	35554215
ST4.03ch11_RDC0001NLR0273_35562292_35566031_-	11	35565883	35562479
ST4.03ch11_RDC0001NLR0274_35569657_35572149_+	11	35572149	35569658
ST4.03ch11_RDC0001NLR0275_35592146_35593676_-	11	35593676	35592147
ST4.03ch11_RDC0001NLR0276_35596791_35599114_+	11	35599114	35596792
ST4.03ch11_RDC0001NLR0277_37017533_37018213_+	11	37017534	37018213
ST4.03ch11_RDC0001NLR0278_42039215_42043463_+	11	42039427	42043305
ST4.03ch11_RDC0001NLR0279_42056889_42059212_+	11	42056890	42059212
ST4.03ch11_RDC0001NLR0280_42064933_42068502_+	11	42064969	42068502
ST4.03ch11_RDC0001NLR0281_42148717_42152399_+	11	42148846	42152399
ST4.03ch11_RDC0001NLR0282_42202760_42206555_+	11	42202978	42206555
ST4.03ch11_RDC0001NLR0283_42320136_42324271_-_(reversed)	11	42324126	42320299
ST4.03ch11_RDC0001NLR0284_42342116_42346081_-_(reversed)	11	42345948	42342217
ST4.03ch11_RDC0001NLR0285_42724042_42724721_+	11	42724043	42724721
ST4.03ch11_RDC0001NLR0286_42763469_42769021_-	11	42746772	42747337
ST4.03ch11_RDC0001NLR0287_42788961_42794513_-	11	42789174	42792942
ST4.03ch11_RDC0001NLR0288_42806069_42810941_-	11	42806250	42810672
ST4.03ch11_RDC0001NLR0289_42817399_42822611_-	11	42819124	42821919
ST4.03ch11_RDC0001NLR0290_42832581_42837622_-	11	42832741	42836701
ST4.03ch11_RDC0001NLR0291_43506361_43507268_-	11	43506362	43507268
ST4.03ch11_RDC0001NLR0292_43578985_43586576_-_extraction_(reversed)	11	43586447	43582651
ST4.03ch11_RDC0001NLR0293_43946975_43950997_-	11	43947094	43950789
ST4.03ch11_RDC0001NLR0294_44128251_44132727_+_(reversed)	11	44132518	44128430
ST4.03ch11_RDC0001NLR0295_44135616_44139298_+	11	44135617	44139298
ST4.03ch11_RDC0001NLR0296_44280297_44285395_+_(reversed)	11	44285344	44280468
ST4.03ch12_PGSC0003DMG400002920_3002413_3006190_-	12	3006105	3003508
ST4.03ch12_PGSC0003DMG400004295_6353385_6356174_+	12	6353095	6355862
ST4.03ch12_PGSC0003DMG400004296_6342492_6346342_+	12	6343276	6346056
ST4.03ch12_PGSC0003DMG400004303_6348543_6349625_+	12	6348258	6349776
ST4.03ch12_PGSC0003DMG400004579_59455959_59458188_+	12	59454465	59458362
ST4.03ch12_PGSC0003DMG400007867_1684447_1687321_-	12	1687271	1684551
ST4.03ch12_PGSC0003DMG400007869_1723956_1725569_-	12	1725573	1724242
ST4.03ch12_PGSC0003DMG400007870_1727363_1731186_-	12	1731033	1728340
ST4.03ch12_PGSC0003DMG400007872_1749066_1758197_-	12	1758174	1755481
ST4.03ch12_PGSC0003DMG400013736_6955533_6960815_-	12	6960517	6957674
ST4.03ch12_PGSC0003DMG400013889_6357592_6366987_+	12	6357592	6359153
ST4.03ch12_PGSC0003DMG400013891_6415673_6418862_+	12	6415890	6418670
ST4.03ch12_PGSC0003DMG400013904_6367678_6370494_+	12	6367639	6370338
ST4.03ch12_PGSC0003DMG400018903_10614834_10622662_-	12	10622459	10620127
ST4.03ch12_PGSC0003DMG400024273_5771989_5774992_+	12	5772096	5774746
ST4.03ch12_PGSC0003DMG400027867_9135947_9138668_-	12	9138665	9136167
ST4.03ch12_PGSC0003DMG400029313_57509849_57513256_-	12	57513201	57510183
ST4.03ch12_PGSC0003DMG400029314_57489028_57492695_-	12	57492646	57489812
ST4.03ch12_PGSC0003DMG400029344_58562369_58567078_+	12	58562387	58565943
ST4.03ch12_PGSC0003DMG400029405_57474535_57477976_+	12	57474581	57477508
ST4.03ch12_PGSC0003DMG400029415_57289327_57294153_+	12	57289803	57293237
ST4.03ch12_PGSC0003DMG400034825_8560691_8561203_+	12	8560184	8561618
ST4.03ch12_PGSC0003DMG400045101_58646952_58647254_-	12	58647254	58646952
ST4.03ch12_PGSC0003DMG401002242_11469803_11470734_+	12	11469803	11472536
ST4.03ch12_PGSC0003DMG401007575_50558322_50566435_-	12	50566245	50557257
ST4.03ch12_PGSC0003DMG401007871_1758879_1764111_-	12	1764008	1761227
ST4.03ch12_PGSC0003DMG401029345a_58547306_58554094_+	12	58547331	58547813
ST4.03ch12_PGSC0003DMG401029345b_58547306_58554094_+	12	58551454	58551936
ST4.03ch12_PGSC0003DMG402002917_2966547_2967679_-	12	2967880	2964930
ST4.03ch12_PGSC0003DMG402004578_59433819_59437258_+	12	59433870	59436676
ST4.03ch12_PGSC0003DMG402007871_1744463_1747956_-	12	1747910	1745196
ST4.03ch12_PGSC0003DMG402029345_58535686_58537947_+	12	58535664	58536176
ST4.03ch12_RDC0001NLR0297_2955337_2962732_-	12	2962732	2955338
ST4.03ch12_RDC0001NLR0298_18991876_18994597_+	12	18991877	18994243
ST4.03ch12_RDC0001NLR0299_43454968_43457061_+	12	43457061	43454969
ST4.03ch12_RDC0001NLR0300_58620392_58624883_-	12	58620393	58624883
ST4.03ch12_RDC0001NLR0301_58625444_58629748_-_(reversed)	12	58628999	58626022
ST4.03ch12_RDC0001NLR0302_58630870_58633256_-	12	58630871	58633256
ST4.03ch12_RDC0001NLR0303_58635922_58638308_-	12	58635923	58638308
ST4.03ch12_RDC0001NLR0304_58670698_58673717_-	12	58670699	58673693
ST4.03ch12_RDC0001NLR0305_58832013_58837065_+	12	58832359	58836884
ST4.03ch12_RDC0001NLR0306_58848666_58849976_-	12	58848667	58849976
ST4.03ch12_RDC0001NLR0307_58854513_58856010_+	12	58854514	58856010
ST4.03ch12_RDC0001NLR0308_58861670_58862465_-	12	58861671	58862465
ST4.03ch12_RDC0001NLR0309_58864477_58867003_+	12	58864478	58867003
ST4.03ch12_RDC0001NLR0310_58869529_58872382_+	12	58869530	58872291
ST4.03ch12_RDC0001NLR0311_59447978_59451907_+_-_ORF_2_(frame_1)	12	59448555	59450393
ST4.03ch12_RDC0001NLR0339_59447978_59451907_+_-_ORF_8_(frame_3)	12	59450378	59451640
