# Supplementary material for: Differential expression of NBS-LRR-encoding genes in the root transcriptomes of two Solanum phureja genotypes with contrasting resistance to Globodera rostochiensis
Source: BMC Plant Biol. 2017 Dec 28;17(Suppl 2):251. doi: 10.1186/s12870-017-1193-1 (PMC5751396; doi:10.1186/s12870-017-1193-1)
Supplement: Supplementary file 2 — Comparison of root transcriptomes of resistant and susceptible S. phureja genotypes collected 72 h after inoculation with either nematode or water. (XLSX 236 kb) [file 12870_2017_1193_MOESM2_ESM.xlsx]

## Sheet: General info
Lists of differentially expressed genes between different varieties and experiment conditions
list	column	description
sus_cont-res_cont		differential expression between water inoculated susceptible and resistant S. phureja varieties
sus_nem-sus_cont		differential expression between water- and nematode-inoculated transcriptomes of S. phureja susceptible variety
res_nem-res_cont		differential expression between water- and nematode-inoculated transcriptomes of S. phureja resistant variety
sus_nem-res_nem		differential expression between nematode inoculated susceptible and resistant S. phureja varieties
	transcript	code name for the transcript
	gene	gene name
	description	gene description
	rpkm	reads per kilobase per million mapped reads for specified lines
	log(FC)	logarithm base two of the expression level fold change between the two studied lines for respective gene
	q-value	p-value corrected with Benjamini-Hochberg procedure
Descriptions were taken from the ENSEMBL Plants and are provided if the S. phureja transcript mapped onto annotated gene, otherwise skipped

## Sheet: sus_cont-res_cont
transcript	gene	description	coordinates	sus_cont_rpkm	res_cont_rpkm	log(FC)	q-value
XLOC_045117	-	-	9:51969146-51969267	0	366.112	10	0.0189594
XLOC_001845	-	-	00:54249036-54249233	0	274.537	10	0.00192034
XLOC_001757	-	-	00:14979896-14980060	0	159.233	10	0.00192034
XLOC_001759	-	-	00:17326460-17326991	0	83.9993	10	0.00192034
XLOC_024518	-	-	3:55911080-55911424	0	57.0245	10	0.00192034
XLOC_001771	-	-	00:29517085-29517384	0	54.9795	10	0.00192034
XLOC_001813	-	-	00:45306951-45307674	0	37.7016	10	0.00192034
XLOC_041027	-	-	8:42483007-42486268	0	33.1745	10	0.00192034
XLOC_001822	-	-	00:46662544-46662822	0	29.25	10	0.00192034
XLOC_010559	-	-	10:13409358-13409624	0	28.7239	10	0.0047617
XLOC_010560	-	-	10:17679639-17679978	0	28.6723	10	0.00192034
XLOC_009373	-	-	10:13958829-13959429	0	23.6924	10	0.00192034
XLOC_045118	-	-	9:52282845-52283876	0	19.3759	10	0.00192034
XLOC_001785	-	-	00:39762899-39763242	0	18.7851	10	0.00192034
XLOC_016047	-	-	12:46282746-46289936	0	18.6474	10	0.00192034
XLOC_020387	-	-	2:34633511-34634185	0	14.754	10	0.00192034
XLOC_024513	-	-	3:44327104-44327934	0	13.1778	10	0.00192034
XLOC_000573	PGSC0003DMG400018028	Gene of unknown function	00:31012203-31012597	0	17.7218	10	0.00192034
XLOC_034370	PGSC0003DMG400019773	Sesquiterpene synthase 2	6:41995824-42111969	0	22.9231	10	0.00932004
XLOC_027179	PGSC0003DMG400024003	FAD binding domain containing protein	4:23619207-23621616	0	21.8538	10	0.00192034
XLOC_020536	PGSC0003DMG400024067	Trypsin proteinase inhibitor	3:2851934-2853380	0	20.7808	10	0.00192034
XLOC_042992	PGSC0003DMG400032269	Protein RDM1	9:54074067-54074997	0	12.2321	10	0.00192034
XLOC_043184	PGSC0003DMG401029613	Gene of unknown function	9:58168194-58180390	0	27.2024	10	0.00192034
XLOC_022682	PGSC0003DMG402022579	Gene of unknown function	3:4260560-4265357	0	21.8683	10	0.00192034
XLOC_011814	PGSC0003DMG400001145	High-affinity nitrate transporter	11:41898128-41899940	1.07299	77.5432	6.1753	0.00601828
XLOC_045058	PGSC0003DMG402016602	Tospovirus resistance protein C	9:60602588-60819341	0.189216	13.0627	6.10927	0.0497141
XLOC_018002	PGSC0003DMG400003629	V-type proton ATPase 16 kDa proteolipid subunit c2	2:39651926-39654630	2.0995	110.416	5.71676	0.0204426
XLOC_034369	PGSC0003DMG402019771	Conserved gene of unknown function	6:41995824-42111969	2.62203	87.4107	5.05905	0.0157618
XLOC_013146	PGSC0003DMG400019675	High-affinity nitrate transporter	11:41946329-41947803	2.42013	68.2145	4.81692	0.00192034
XLOC_037254	PGSC0003DMG400028755	Pit1 protein	7:6804232-6808601	8.00853	212.221	4.72789	0.00343436
XLOC_016116	PGSC0003DMG400028630	Ubiquitin-protein ligase	12:49659296-49665989	0.978351	21.5572	4.46168	0.0336607
XLOC_035655	-	-	7:6792389-6793054	4.61655	83.5027	4.17694	0.0460407
XLOC_020429	PGSC0003DMG400013451	Inorganic phosphate transporter	3:608499-620961	2.81244	41.4233	3.88055	0.00192034
XLOC_043058	PGSC0003DMG400017257	Cellulose synthase	9:55840206-55847010	1.74016	23.8246	3.77516	0.00192034
XLOC_021749	PGSC0003DMG400015267	Kunitz-type protease inhibitor	3:50377077-50378034	79.9601	991.37	3.63207	0.00192034
XLOC_033977	PGSC0003DMG400023826	Gene of unknown function	6:25500016-25507496	1.5651	19.0694	3.60694	0.0487934
XLOC_024104	PGSC0003DMG400019540	Glutathione s-transferase	3:55904906-55905756	4.0771	46.3625	3.50734	0.00192034
XLOC_032512	PGSC0003DMG400013036	Gene of unknown function	6:41453399-41453840	8.12182	90.831	3.48331	0.010334
XLOC_004257	PGSC0003DMG400005111	PR1 protein	1:83201686-83235301	39.2647	436.249	3.47385	0.00192034
XLOC_038526	-	-	7:6795504-6795883	3.46326	38.4393	3.47238	0.0430796
XLOC_041626	PGSC0003DMG400012137	Ring finger protein	8:56258625-56262559	9.65998	99.5835	3.36581	0.00192034
XLOC_039767	PGSC0003DMG400026222	Major pollen allergen Ory s 1	8:51069608-51071479	18.0918	182.501	3.3345	0.00192034
XLOC_014441	PGSC0003DMG400028637	2-oxoglutarate-dependent dioxygenase	12:50107858-50110978	8.73521	86.466	3.30722	0.00192034
XLOC_016347	PGSC0003DMG400017766	DNA binding protein	12:55580153-55582305	1.68566	16.3717	3.27982	0.0483448
XLOC_015392	PGSC0003DMG402024332	Peroxidase 27	12:6654187-6668847	8.47751	81.7917	3.27024	0.00192034
XLOC_031487	PGSC0003DMG400023366	Quinonprotein alcohol dehydrogenase	5:51305809-51313355	7.95408	75.7296	3.25109	0.00192034
XLOC_004017	-	-	1:79122221-79132069	27.1008	249.59	3.20315	0.00192034
XLOC_007310	PGSC0003DMG400011291	Tobamovirus multiplication 1	10:207576-214434	1.45596	13.2115	3.18176	0.00192034
XLOC_008299	PGSC0003DMG400021941	Disease resistance response protein	10:46575794-46576489	4.90151	44.4376	3.18048	0.00192034
XLOC_004322	PGSC0003DMG400025765	NtPRp27	1:83959669-83960588	51.961	469.827	3.17663	0.00192034
XLOC_042074	PGSC0003DMG400020972	Ribosomal RNA methyltransferase	9:8654359-8660790	1.54088	13.7536	3.15799	0.00192034
XLOC_026099	PGSC0003DMG400030804	UDP-glucose:glucosyltransferase	4:63830968-63832893	2.91803	25.809	3.1448	0.00192034
XLOC_026828	PGSC0003DMG400027740	Auxin-induced protein 5NG4	4:6957041-6960579	2.2594	19.5205	3.11098	0.00823445
XLOC_038505	-	-	7:56549943-56570904	5.99385	51.1436	3.093	0.00192034
XLOC_010420	PGSC0003DMG400023720	Conserved gene of unknown function	10:57665931-57666654	2.97781	24.9021	3.06394	0.0376127
XLOC_038732	PGSC0003DMG400018464	Disease resistance protein	8:3750497-3763701	2.2254	18.5936	3.06268	0.00192034
XLOC_043335	PGSC0003DMG401006579	Aldo/keto reductase 2	9:60602588-60819341	1.81244	15.0147	3.05037	0.00932004
XLOC_028449	PGSC0003DMG402010005	Glycosyltransferase	4:72014730-72016826	1.45276	11.813	3.02351	0.0391226
XLOC_007163	SN2	-	1:87145670-87146801	22.1706	174.817	2.97912	0.00192034
XLOC_009927	PGSC0003DMG400021947	Conserved gene of unknown function	10:46659221-46659794	5.63469	44.3274	2.97579	0.0165669
XLOC_032433	-	-	6:39315577-39320594	6.93648	53.5528	2.94869	0.00192034
XLOC_031739	ASN1	-	6:3211663-3217168	70.0263	538.749	2.94364	0.00192034
XLOC_020405	PGSC0003DMG400013382	Fragment	3:252558-257985	2.20077	16.4579	2.9027	0.0204426
XLOC_014645	PGSC0003DMG400017758	Arabinogalactan-protein	12:55490146-55490806	4.85649	36.2413	2.89965	0.00932004
XLOC_036640	PGSC0003DMG400031091	Glutathione S-transferase	7:51617501-51619148	10.8852	80.1607	2.88053	0.00192034
XLOC_020162	PGSC0003DMG400001338	Nam 14	2:46075361-46076997	6.129	44.4829	2.85953	0.00192034
XLOC_010264	PGSC0003DMG400028182	Aquaporin TIP1;3	10:55272335-55274167	92.6192	671.919	2.8589	0.00192034
XLOC_007053	PGSC0003DMG402025923	2-oxoglutarate-dependent dioxygenase	1:85226598-85228183	38.6634	276.899	2.84032	0.00192034
XLOC_041496	PGSC0003DMG400003056	Ethylene-responsive proteinase inhibitor 1	8:54287496-54289157	89.469	638.367	2.83493	0.00192034
XLOC_009930	PGSC0003DMG400023208	Conserved gene of unknown function	10:46701610-46702266	6.49815	46.1373	2.82783	0.00601828
XLOC_005733	PGSC0003DMG400024053	Peroxidase N	1:55469516-55472368	26.5337	186.306	2.81178	0.00192034
XLOC_035461	PGSC0003DMG400027463	Anthranilate N-benzoyltransferase protein	7:2322902-2324114	1.65957	11.6271	2.80861	0.0483448
XLOC_031383	PGSC0003DMG400008444	Induced stolon tip protein	5:49753258-49754880	11.7825	82.1791	2.80213	0.00192034
XLOC_043365	PGSC0003DMG400021627	12-oxophytodienoate reductase	9:61154997-61164980	4.86156	33.5251	2.78575	0.0326132
XLOC_014964	AGT	-	12:60492622-60497167	4.34499	29.629	2.76958	0.00192034
XLOC_004823	PGSC0003DMG400016360	3'-N-debenzoyl-2'-deoxytaxol N-benzoyltransferase	1:3975106-3976846	2.72172	18.2257	2.74338	0.00192034
XLOC_022872	PGSC0003DMG400046276	Conserved gene of unknown function	3:12483432-12486811	31.8979	212.317	2.73469	0.00192034
XLOC_020426	PGSC0003DMG402013400	Auxin-induced protein 5NG4	3:563046-582323	3.31665	21.9857	2.72877	0.00192034
XLOC_007031	PGSC0003DMG400025905	Methylketone synthase Ib	1:85062580-85063837	2.19889	14.4996	2.72117	0.0386524
XLOC_039765	PGSC0003DMG400026220	Major pollen allergen Ory s 1	8:51057960-51061061	26.8074	176.758	2.72107	0.00192034
XLOC_004255	PGSC0003DMG400005109	PR-1	1:83191899-83192662	82.0937	538.123	2.71259	0.00192034
XLOC_033658	PGSC0003DMG400044422	Gene of unknown function	6:5253434-5314622	100.71	652.387	2.69553	0.00192034
XLOC_015001	PGSC0003DMG402023844	Fatty acid desaturase	12:60867089-60891845	18.6052	119.752	2.68628	0.00192034
XLOC_023451	PGSC0003DMG400014304	Peptidoglycan-binding LysM domain-containing protein	3:41969638-41970235	9.29066	59.59	2.68122	0.0047617
XLOC_023733	SWEET3	-	3:48852521-48854501	3.81504	24.0378	2.65554	0.00192034
XLOC_028072	PGSC0003DMG400002123	Ripening regulated protein DDTFR18	4:64397244-64440910	9.21005	57.0434	2.63078	0.00192034
XLOC_017400	PGSC0003DMG400010373	Iron-regulated transporter 1	2:28265574-28268251	9.60292	58.8371	2.61518	0.00192034
XLOC_027779	PGSC0003DMG400019711	Conserved gene of unknown function	4:55519811-55522457	4.09197	25.0632	2.6147	0.00192034
XLOC_019192	-	-	2:27343272-27346002	2.03666	12.4743	2.61468	0.00192034
XLOC_025077	-	-	4:13542140-13549876	3.63135	21.8085	2.58632	0.00192034
XLOC_039779	PGSC0003DMG400026233	Mutt domain protein	8:51344336-51348037	1.94057	11.6338	2.58377	0.00601828
XLOC_027845	-	-	4:58146381-58149648	5.26963	31.4452	2.57707	0.00192034
XLOC_038862	PGSC0003DMG400013713	ATP binding protein	8:8304855-8309147	3.77033	22.1314	2.55333	0.00192034
XLOC_036412	PGSC0003DMG400025490	Peroxidase	7:47178223-47179898	14.8322	84.3385	2.50746	0.00192034
XLOC_006788	PGSC0003DMG400023762	Globulin	1:80803780-80805356	3.83512	21.7246	2.50199	0.00192034
XLOC_016326	PGSC0003DMG400008552	Conserved gene of unknown function	12:55214377-55215629	7.65163	43.1579	2.49579	0.00192034
XLOC_031818	PGSC0003DMG402010883	MYB transcription factor MYB139	6:5965428-5994157	24.6317	138.41	2.49036	0.00192034
XLOC_019922	PGSC0003DMG400030636	Loganic acid methyltransferase	2:41671253-41673146	4.29291	24.0147	2.48389	0.00192034
XLOC_019303	PGSC0003DMG400021111	Reticuline oxidase	2:29272582-29273878	2.90171	16.2296	2.48365	0.00715491
XLOC_010445	Plant_SRP	-	10:58021107-58021412	21.9001	122.422	2.48285	0.0189594
XLOC_028246	-	-	4:68494520-68509139	10.9269	60.3398	2.46523	0.00192034
XLOC_012066	PGSC0003DMG400013243	Potassium channel TORK1	11:1149990-1156528	4.36586	24.0315	2.46059	0.00192034
XLOC_006567	PGSC0003DMG402013193	Conserved gene of unknown function	1:76618566-76788449	2.30705	12.6757	2.45795	0.00192034
XLOC_022723	PGSC0003DMG400016678	Hydroxyproline-rich glycoprotein	3:5678845-5679869	8.48482	46.428	2.45204	0.00601828
XLOC_042972	PGSC0003DMG400031856	Lipoxigenase	9:53391241-53395830	3.52488	19.0382	2.43325	0.00192034
XLOC_025585	ATAMT1%3B2	-	4:47052453-47055928	22.5484	120.517	2.41814	0.00192034
XLOC_041498	PGSC0003DMG400003058	Osmotin OSML15	8:54298664-54299598	37.581	200.766	2.41744	0.00192034
XLOC_005564	GLUB3	-	1:45173652-45175427	43.7148	232.551	2.41135	0.00192034
XLOC_033299	PGSC0003DMG400030352	Flavoprotein wrbA	6:57148353-57152102	4.6205	24.5119	2.40736	0.00192034
XLOC_045095	-	-	9:11254940-11255503	16.5093	87.258	2.40201	0.00192034
XLOC_013929	PGSC0003DMG400017007	MAR-binding protein	12:17656530-17663067	3.60251	18.7964	2.38338	0.00192034
XLOC_023774	PGSC0003DMG400015219	Miraculin	3:50100521-50139059	30.8261	160.694	2.3821	0.00192034
XLOC_008545	PGSC0003DMG400011111	Cc-nbs-lrr resistance protein	10:53500453-53605869	4.42357	23.0037	2.37858	0.00192034
XLOC_020118	PGSC0003DMG400001380	Pollen Ole e 1 allergen and extensin	2:45310908-45312728	41.8145	216.784	2.37418	0.00192034
XLOC_030007	PGSC0003DMG400028348	Ribulose-1,5 bisphosphate carboxylase/oxygenase large subunit N-methyltransferase, chloroplastic	5:63122-67842	75.1052	388.771	2.37194	0.00192034
XLOC_012056	PGSC0003DMG400013248	Lipoxygenase	11:1060171-1064952	2.55849	13.1681	2.36368	0.010334
XLOC_002183	PGSC0003DMG400005236	SAUR family protein	1:8878653-8879542	6.82548	34.8627	2.35268	0.00192034
XLOC_013673	PGSC0003DMG400004298	Fasciclin-like arabinogalactan protein 19	12:6269725-6271762	7.23003	36.924	2.35249	0.00192034
XLOC_009371	PGSC0003DMG400003235	Nucleobase ascorbate transporter	10:13896388-13901605	4.84487	24.5608	2.34182	0.00192034
XLOC_034805	PGSC0003DMG400033050	Conserved gene of unknown function	6:51498150-51499466	9.50461	47.5366	2.32234	0.00343436
XLOC_008576	PGSC0003DMG400011093	Zinc finger family protein	10:53966681-53970167	2.90847	14.4905	2.31678	0.00932004
XLOC_043552	CAH1	-	9:2693539-2703978	12.0562	59.479	2.30261	0.00192034
XLOC_001838	-	-	00:51985871-51986116	229.344	1129.22	2.29975	0.00192034
XLOC_031362	PGSC0003DMG400015744	O-glucosyltransferase 2	5:49259278-49261422	5.05841	24.8707	2.29769	0.00192034
XLOC_017197	PGSC0003DMG400013016	Nucleotide binding protein	2:22970883-23044911	8.92725	43.0132	2.26849	0.00192034
XLOC_023242	PGSC0003DMG400013984	TMV induced protein 1-2	3:34076695-34350849	94.2388	451.311	2.25973	0.00192034
XLOC_023524	PGSC0003DMG400010166	Anthocyanin permease	3:43777495-43780468	5.53299	26.4658	2.258	0.00192034
XLOC_019583	PGSC0003DMG400022342	Suberization-associated anionic peroxidase	2:35169030-35172256	7.67196	36.6452	2.25596	0.00192034
XLOC_004015	PGSC0003DMG400018279	MYB domain class transcription factor	1:79062871-79064724	2.20485	10.4773	2.24852	0.0232629
XLOC_004370	PGSC0003DMG400025803	Peroxidase 10	1:84743549-84745137	7.66988	36.4347	2.24804	0.00192034
XLOC_015043	PGSC0003DMG400042189	Mannan endo-1,4-beta-mannosidase 1	12:646307-804003	31.3377	148.675	2.24618	0.00192034
XLOC_039777	PGSC0003DMG400026232	Avr9/Cf-9 rapidly elicited protein 1	8:51319567-51320810	2.50964	11.903	2.24577	0.0365063
XLOC_004561	PGSC0003DMG400018659	Dimethylaniline monooxygenase	1:87833370-87841550	2.79225	13.1708	2.23784	0.00192034
XLOC_004526	PGSC0003DMG400001624	Disease resistance response protein	1:87245523-87246294	14.7482	69.2545	2.23137	0.00192034
XLOC_037195	GLB1	-	7:4601435-4603642	84.3316	391.463	2.21473	0.00192034
XLOC_014504	PGSC0003DMG400036004	Fatty acid desaturase	12:52140540-52157110	6.55273	30.2492	2.20673	0.00192034
XLOC_035667	PGSC0003DMG400024205	Pit1 protein	7:7207586-7209345	468.834	2161.12	2.20463	0.00192034
XLOC_045062	PGSC0003DMG400006573	Tospovirus resistance protein A	9:60602588-60819341	5.00494	23.0511	2.20341	0.00192034
XLOC_034334	PGSC0003DMG400030764	Cationic peroxidase isozyme 40K	6:40825199-40828610	2.57263	11.8217	2.20011	0.0376127
XLOC_003731	PGSC0003DMG400000129	SAUR family protein	1:73934717-73935708	3.6547	16.7805	2.19896	0.0246095
XLOC_014876	PGSC0003DMG400004575	Gene of unknown function	12:59399865-59401332	109.642	503.084	2.198	0.00192034
XLOC_019675	PGSC0003DMG400017742	NC domain-containing protein	2:37378005-37380617	15.8714	72.6251	2.19404	0.00192034
XLOC_012395	-	-	11:8448012-8459704	5.32897	24.3675	2.19303	0.021154
XLOC_043437	PGSC0003DMG400002170	Glutathione-S-transferase	9:1012668-1016102	16.0267	73.2638	2.19262	0.00192034
XLOC_008491	PGSC0003DMG400017587	Trypsin inhibitor 1	10:52109929-52111379	20.6414	94.183	2.18993	0.00192034
XLOC_016149	PGSC0003DMG400007576	Membrane protein	12:50544336-50548375	2.30669	10.4234	2.17593	0.0181982
XLOC_036064	ACO1	-	7:32977277-32979126	15.0703	68.0477	2.17483	0.00192034
XLOC_008373	PGSC0003DMG400011868	Alanine-glyoxylate aminotransferase	10:49354138-49358422	9.71616	43.7295	2.17015	0.00192034
XLOC_018124	PGSC0003DMG400030610	Conserved gene of unknown function	2:41935104-41936602	6.0737	27.2767	2.16702	0.0047617
XLOC_017478	PGSC0003DMG400008291	Gene of unknown function	2:29921640-29921994	20.9738	93.3343	2.15382	0.021154
XLOC_002801	PGSC0003DMG400020017	Lichenase	1:45137501-45139268	75.9322	334.866	2.1408	0.00192034
XLOC_000370	CHTB2,CHTB4	-	00:21331058-21465204	174.582	769.387	2.13981	0.00192034
XLOC_020048	PGSC0003DMG400015769	Conserved gene of unknown function	2:44019802-44026127	8.93934	39.3283	2.13733	0.00192034
XLOC_033053	PGSC0003DMG400027047	UPF0497 membrane protein	6:53102741-53104170	4.58125	20.1317	2.13565	0.0225795
XLOC_043005	PGSC0003DMG400006448	Caffeoyl-CoA O-methyltransferase	9:54418734-54424093	28.8193	126.461	2.13358	0.00192034
XLOC_044747	PGSC0003DMG400031834	Protein SSM1	9:53402614-53405289	40.1876	176.056	2.13121	0.00192034
XLOC_017668	PGSC0003DMG400022437	Stem-specific protein TSJT1	2:34171721-34174189	9.58637	41.8214	2.12518	0.00192034
XLOC_001272	-	-	00:23061087-23079257	12.3507	53.7843	2.12259	0.00192034
XLOC_039935	PGSC0003DMG400003042	Osmotin	8:54286144-54287111	8.60869	37.3799	2.1184	0.00192034
XLOC_008492	PGSC0003DMG400017588	Proteinase inhibitor I-B	10:52113648-52122653	10.463	45.3993	2.11737	0.021154
XLOC_013700	PGSC0003DMG400024330	Peroxidase 27	12:6654187-6668847	25.7743	111.196	2.10911	0.00192034
XLOC_018469	PGSC0003DMG400012626	Conserved gene of unknown function	2:47659471-47660271	14.7925	63.6586	2.10549	0.00192034
XLOC_013465	PGSC0003DMG400007820	Stress induced protein	12:1946212-1947203	3.52743	14.9371	2.08221	0.02785
XLOC_001369	PGSC0003DMG400001249	Gibberellin 20 oxidase	00:26540582-26542103	52.0572	220.075	2.07982	0.00192034
XLOC_020031	PGSC0003DMG401004033	Phospholipase C/ phosphoric diester hydrolase	2:43670819-43674209	3.07035	12.9705	2.07876	0.00192034
XLOC_043293	PGSC0003DMG401031520	Cytochrome P450	9:60080387-60085616	2.79209	11.7846	2.07749	0.00343436
XLOC_001943	PGSC0003DMG400032148	NDR1	1:1772495-1782114	7.36865	31.0091	2.07322	0.00192034
XLOC_007560	PGSC0003DMG400010828	Organ-specific protein P4	10:4770530-4773862	19.6532	82.6245	2.07181	0.00192034
XLOC_021460	PGSC0003DMG400010132	Conserved gene of unknown function	3:43974089-43975015	3.9351	16.4098	2.06008	0.0331478
XLOC_044752	PGSC0003DMG400031836	Primary amine oxidase	9:53461165-53463662	2.73607	11.3716	2.05527	0.00192034
XLOC_014407	PGSC0003DMG400014474	LeOPT1	12:48902164-48959559	5.23333	21.737	2.05435	0.00932004
XLOC_024835	PGSC0003DMG400030182	Conserved gene of unknown function	4:6664536-6665910	11.8363	49.1435	2.05378	0.00192034
XLOC_044883	Plant_SRP	-	9:56696623-56696926	55.3362	228.455	2.04562	0.00192034
XLOC_008701	PGSC0003DMG400028249	UPF0497 membrane protein	10:55884009-55885644	8.05267	33.2012	2.0437	0.00192034
XLOC_043470	PGSC0003DMG400008893	Conserved gene of unknown function	9:1403207-1403787	6.4706	26.6394	2.04159	0.0435605
XLOC_024517	-	-	3:55748480-55748574	1661.84	6789.65	2.03056	0.0474847
XLOC_009139	PGSC0003DMG400021244	Small GTPase Rab2	10:2673955-2678779	12.8333	52.0581	2.02023	0.00192034
XLOC_042157	PGSC0003DMG400017038	Gene of unknown function	9:12951588-12952314	4.83135	19.5027	2.01318	0.0492815
XLOC_004188	PGSC0003DMG400012589	Cationic peroxidase	1:81814017-81815680	15.0965	60.7087	2.00769	0.00192034
XLOC_009604	PGSC0003DMG400017689	High affinity sulfate transporter type 1	10:28474617-28478373	2.93131	11.7282	2.00036	0.00192034
XLOC_037308	PGSC0003DMG400020028	Specific tissue protein 2	7:9212946-9423516	85.694	342.679	1.99959	0.00192034
XLOC_013857	PGSC0003DMG400020395	Polygalacturonase	12:12406937-12410320	4.92257	19.5737	1.99143	0.0259151
XLOC_014738	-	-	12:57231360-57234432	4.53667	17.9553	1.9847	0.00192034
XLOC_024190	PGSC0003DMG400014222	Zinc finger protein	3:57463426-57464296	5.15516	20.3554	1.98132	0.0204426
XLOC_016428	PGSC0003DMG402029332	Peroxidase 64	12:57162042-57166947	4.22398	16.6521	1.97903	0.0239892
XLOC_022669	PGSC0003DMG400022589	Ocs element-binding factor	3:3901131-3902525	9.12911	35.8849	1.97483	0.00192034
XLOC_033480	PGSC0003DMG400014628	Universal stress protein family protein	6:539121-541554	5.13605	20.0765	1.96678	0.0232629
XLOC_031616	PGSC0003DMG400014646	Nucellin	6:498505-506950	8.53137	33.3181	1.96546	0.00192034
XLOC_029234	PGSC0003DMG400009808	K(+) efflux antiporter 6	5:21897863-21921311	4.63919	18.0885	1.96313	0.00343436
XLOC_029726	PGSC0003DMG400021837	Gene of unknown function	5:47006733-47007080	54.03	210.629	1.96287	0.00192034
XLOC_028585	PGSC0003DMG400028352	Cytochrome P450	5:845552-849978	7.00646	27.1974	1.95671	0.00192034
XLOC_030051	RUS3	-	5:513227-520543	5.5894	21.6896	1.95624	0.00192034
XLOC_030023	-	-	5:203013-204589	6.05791	23.4144	1.95051	0.00192034
XLOC_033821	PGSC0003DMG401025689	Conserved gene of unknown function	6:14992098-15008353	8.91364	34.1962	1.93975	0.00192034
XLOC_035690	PGSC0003DMG400029967	Cytochrome P450	7:8168811-8171551	2.79399	10.7162	1.9394	0.010334
XLOC_014667	PGSC0003DMG401011539	Inositol-tetrakisphosphate 1-kinase	12:56056893-56062334	3.00431	11.4987	1.93636	0.00343436
XLOC_043446	PGSC0003DMG402002177	Glutathione S-transferase	9:1048643-1061361	35.5539	134.582	1.9204	0.00343436
XLOC_036327	PGSC0003DMG400000694	Peroxidase	7:44979029-44982769	3.57728	13.5326	1.9195	0.0284479
XLOC_004699	PGSC0003DMG402032203	Extensin	1:1940713-1980096	25.1323	94.9636	1.91783	0.00932004
XLOC_003373	PGSC0003DMG400028967	CHP-rich zinc finger protein	1:66852941-66853885	7.20707	26.873	1.89867	0.0047617
XLOC_020903	-	-	3:18947385-18972615	4.40625	16.2966	1.88695	0.00823445
XLOC_016429	PGSC0003DMG400029331	Expansin	12:57168544-57171970	5.44395	20.0832	1.88327	0.0122296
XLOC_028991	PGSC0003DMG400018626	Gene of unknown function	5:10041490-10042133	6.72503	24.795	1.88243	0.0483448
XLOC_043622	PGSC0003DMG400002730	Conserved gene of unknown function	9:4177837-4182399	5.38665	19.7667	1.87561	0.00192034
XLOC_013478	-	-	12:2223186-2228490	6.02024	22.0514	1.87298	0.00192034
XLOC_042441	PGSC0003DMG400027952	Conserved gene of unknown function	9:31105133-31109570	10.4905	38.3873	1.87155	0.010334
XLOC_036643	PGSC0003DMG400031094	Glutathione S-transferase/peroxidase	7:51637718-51639565	7.63908	27.9469	1.87122	0.0047617
XLOC_004411	DES	-	1:85465047-85466800	4.59914	16.8174	1.87052	0.0314213
XLOC_040087	PGSC0003DMG400012239	Cystathionine gamma-synthase	8:56624722-56628440	10.8981	39.6796	1.86432	0.00192034
XLOC_037009	PGSC0003DMG400011185	Low-molecular-weight cysteine-rich protein LCR78	7:848531-852859	224.872	818.044	1.86307	0.00192034
XLOC_041938	-	-	9:4686201-4686834	15.6761	56.2186	1.84248	0.0326132
XLOC_004562	-	-	1:87850178-87852166	3.83286	13.6942	1.83707	0.00601828
XLOC_031209	PGSC0003DMG400014594	Ethylene response factor	5:45818069-45819013	4.24548	15.1214	1.8326	0.0469793
XLOC_035721	PGSC0003DMG402015935	Aminoadipic semialdehyde synthase	7:10261611-10523444	16.9438	60.2295	1.82971	0.0047617
XLOC_001226	PGSC0003DMG400009637	Sinapyl alcohol dehydrogenase 2	00:20964518-20977723	11.4098	40.5372	1.82898	0.00192034
XLOC_003721	PGSC0003DMG400000121	Conserved gene of unknown function	1:73717715-73720498	6.23238	22.0211	1.82103	0.00192034
XLOC_045037	PGSC0003DMG400021877	Xyloglucan endo-transglycosylase	9:59926832-59929020	12.8223	45.2308	1.81865	0.00192034
XLOC_028688	PGSC0003DMG400014547	LOB domain-containing protein	5:2923714-2925346	5.58518	19.6976	1.81834	0.0140508
XLOC_011760	IVD	-	11:41104261-41111799	19.9336	70.2674	1.81766	0.00192034
XLOC_008569	PGSC0003DMG400011102	Transcription factor HBP-1b	10:53852536-53855426	4.49583	15.744	1.80814	0.0232629
XLOC_026648	PGSC0003DMG400029474	Cytochrome P450 monooxygenase CYP82E3	4:2559099-2564516	2.87746	10.0713	1.80738	0.0483448
XLOC_007057	MEE14	-	1:85243256-85245511	47.9589	167.18	1.80154	0.00192034
XLOC_036949	PGSC0003DMG400022233	Indole-3-acetic acid-induced protein ARG7	7:56587314-56588123	7.51243	26.0703	1.79505	0.0174077
XLOC_017211	PGSC0003DMG400025478	Peroxidase 25	2:23460809-23462778	74.0876	256.483	1.79156	0.00192034
XLOC_023542	PGSC0003DMG402010181	Xyloglucan endotransglucosylase/hydrolase protein 9	3:44607986-44611300	2.9098	10.0169	1.78345	0.0445478
XLOC_026947	PGLP2	-	4:9295588-9301628	3.22011	11.0553	1.77956	0.0174077
XLOC_033451	PGSC0003DMG400024037	Aminotransferase ybdL	6:59408563-59415544	5.95876	20.441	1.77839	0.00823445
XLOC_036411	PGSC0003DMG400025491	Peroxidase	7:47171924-47173553	7.91743	27.0874	1.77452	0.00192034
XLOC_010306	PGSC0003DMG400028152	Hin1	10:56083033-56083839	6.32975	21.5664	1.76856	0.0391226
XLOC_018182	PGSC0003DMG400024936	LOB domain-containing protein	2:42995041-42996163	15.1228	51.4335	1.76598	0.00192034
XLOC_010218	PGSC0003DMG400010993	Cytochrome P450 hydroxylase	10:54547107-54595134	14.2272	48.3456	1.76473	0.00601828
XLOC_035034	PGSC0003DMG400007155	Anthranilate N-benzoyltransferase protein	6:55234776-55236185	3.34176	11.3302	1.7615	0.0348234
XLOC_020300	PGSC0003DMG400012648	MYB transcription factor	2:47670218-47671556	7.83025	26.3978	1.75329	0.00192034
XLOC_032967	PGSC0003DMG400033099	Short chain dehydrogenase	6:51919133-51920084	6.08933	20.5186	1.75258	0.0174077
XLOC_028969	PGSC0003DMG400013494	Conserved gene of unknown function	5:9282912-9285557	19.4775	65.6052	1.752	0.00192034
XLOC_038794	PGSC0003DMG402005796	Brain protein 44	8:5292521-5295158	6.51854	21.8399	1.74435	0.0487934
XLOC_030355	PGSC0003DMG400040636	Glutathione S-transferase 1	5:6388308-6397197	7.48384	25.0659	1.74387	0.00343436
XLOC_006853	PGSC0003DMG400012556	Nodulin	1:81947032-81947674	7.95166	26.5773	1.74087	0.0421757
XLOC_017525	PGSC0003DMG400028483	Gene of unknown function	2:31387018-31388206	5.41209	18.0078	1.73436	0.010334
XLOC_026513	PGSC0003DMG400009913	Conserved gene of unknown function	4:71795881-71800269	3.97591	13.1443	1.72508	0.035955
XLOC_040247	PGSC0003DMG400018474	GAST1 protein	8:3486883-3487733	15.0445	49.5827	1.7206	0.035955
XLOC_041414	PGSC0003DMG400004748	Extensin	8:52527084-52527668	28.14	91.7117	1.70448	0.00192034
XLOC_023744	PGSC0003DMG400019960	Tellurite resistance protein tehA	3:49243777-49250425	31.5477	102.722	1.70314	0.00192034
XLOC_038166	PGSC0003DMG400017331	S-locus-specific glycoprotein	7:50753634-50755291	11.1527	36.241	1.70023	0.00192034
XLOC_021363	ATGT18	-	3:41077599-41079569	4.03117	13.0914	1.69935	0.0047617
XLOC_022458	PGSC0003DMG400013434	Non-specific lipid-transfer protein	3:296701-298041	20.0675	65.0627	1.69697	0.00192034
XLOC_032367	PGSC0003DMG400028909	Protease inhibitor/seed storage/LTP family protein	6:37838675-37839303	80.9034	261.777	1.69406	0.00192034
XLOC_016093	PGSC0003DMG400014449	LeOPT1	12:48902164-48959559	5.48834	17.7507	1.69343	0.00823445
XLOC_013303	PGSC0003DMG400015556	Conserved gene of unknown function	11:45222689-45223700	6.27585	20.2752	1.69184	0.0239892
XLOC_039863	PGSC0003DMG400003957	Conserved gene of unknown function	8:53176586-53177697	5.8445	18.81	1.68635	0.0259151
XLOC_018359	PGSC0003DMG400001434	WRKY transcription factor-c	2:45919454-45922325	6.22572	19.8905	1.67577	0.00192034
XLOC_031558	-	-	5:14057998-14058955	5.48903	17.528	1.67504	0.0309265
XLOC_012481	PGSC0003DMG400000919	Nodulin family protein	11:10872812-10876267	104.392	331.947	1.66894	0.00192034
XLOC_024171	PGSC0003DMG400014210	DnaJ protein	3:57285088-57286521	48.8072	154.935	1.6665	0.00192034
XLOC_016535	PGSC0003DMG400016867	Chalcone synthase J	12:58934687-58945130	13.5698	43.0299	1.66494	0.00192034
XLOC_030279	PGSC0003DMG400018435	NAC domain protein NAC2	5:4707939-4709908	11.1001	35.0953	1.6607	0.00192034
XLOC_043019	PGSC0003DMG400018943	Sulfate adenylyltransferase	9:54674486-54679779	120.115	378.058	1.65419	0.00192034
XLOC_015247	PGSC0003DMG400000339	Beta-galactosidase	12:3683174-3691514	37.2256	117.068	1.65298	0.00192034
XLOC_033710	PGSC0003DMG400025395	Nitrate transporter	6:8311894-8316548	23.2284	72.9992	1.65199	0.00192034
XLOC_044864	ASHR2	-	9:56333858-56338859	45.4782	142.765	1.6504	0.00192034
XLOC_041067	PGSC0003DMG400029048	Conserved gene of unknown function	8:43897364-43905281	3.73462	11.7231	1.65032	0.0326132
XLOC_016710	-	-	12:57326448-57328247	2.96554	9.30563	1.64981	0.0239892
XLOC_038040	PGSC0003DMG400018328	Proteinase inhibitor type-2 CEVI57	7:48432312-48433228	37.4236	116.651	1.64018	0.00601828
XLOC_040146	PGSC0003DMG403002270	Mutt domain protein	8:814538-876312	4.30209	13.405	1.63966	0.0336607
XLOC_005980	PGSC0003DMG400017955	Auxin efflux carrier component	1:64013811-64017172	6.81608	21.1964	1.63681	0.00343436
XLOC_035137	PGSC0003DMG400030430	Anionic peroxidase swpa7	6:56939868-56941213	93.3953	290.288	1.63606	0.00192034
XLOC_040381	PGSC0003DMG400020999	Lipoxygenase	8:6045341-6239344	35.0635	108.964	1.63581	0.00192034
XLOC_034710	PGSC0003DMG400028518	2-oxoglutarate-dependent dioxygenase	6:49626655-49628767	53.8777	167.19	1.63373	0.00192034
XLOC_007418	PGSC0003DMG400025049	Gene of unknown function	10:1960556-1968217	8.72509	27.0645	1.63316	0.00192034
XLOC_043167	PGSC0003DMG400011577	Disease resistance-responsive family protein	9:57735077-57737766	9.70505	30.0559	1.63084	0.00192034
XLOC_003201	PGSC0003DMG400005217	50S ribosomal protein L14	1:63010187-63018381	6.71789	20.7526	1.62721	0.0376127
XLOC_041413	PGSC0003DMG400039214	Arachidonic acid-induced DEA1	8:52521962-52522379	178.019	547.473	1.62076	0.00192034
XLOC_019695	COPT5	-	2:37845515-37846365	26.2394	80.668	1.62026	0.00192034
XLOC_018981	PGSC0003DMG400010387	Glycine-rich protein	2:22396165-22402825	109.425	333.228	1.60657	0.00192034
XLOC_026993	PGSC0003DMG400027288	Glycosyltransferase	4:10618827-10621390	5.29439	16.0977	1.60432	0.0047617
XLOC_011376	PGSC0003DMG400027803	Cell division protein kinase	11:24651587-24657901	5.54413	16.8359	1.60251	0.0047617
XLOC_004120	PGSC0003DMG400023798	Embryo-specific 3	1:80668921-80669836	8.89107	26.9656	1.60069	0.0140508
XLOC_003177	PGSC0003DMG400009007	PIT1	1:62596389-62599153	6.35209	19.2637	1.60058	0.0370821
XLOC_028852	PGSC0003DMG400022611	Vitellogenic carboxypeptidase	5:6734324-6736198	3.2353	9.80395	1.59946	0.029652
XLOC_025237	PGSC0003DMG400002953	Thioredoxin fold	4:25069673-25091724	50.0996	151.69	1.59825	0.00192034
XLOC_029751	PGSC0003DMG400011651	Conserved gene of unknown function	5:47532124-47533612	3.99834	12.102	1.59777	0.021883
XLOC_008372	PGSC0003DMG400020801	Peroxidase 2	10:49258671-49260078	24.9291	75.4023	1.59678	0.00192034
XLOC_039380	PGSC0003DMG400004315	Ankyrin repeat-containing protein	8:39277336-39280330	3.71969	11.2163	1.59235	0.0140508
XLOC_008802	PGSC0003DMG400023678	TGA10 transcription factor	10:57550018-57556527	4.81774	14.3947	1.57911	0.0165669
XLOC_016450	PGSC0003DMG400029315	Conserved gene of unknown function	12:57482881-57508821	5.28197	15.7757	1.57856	0.00192034
XLOC_026558	PGSC0003DMG400002855	UPF0497 membrane protein 1	4:253637-255191	10.0125	29.8897	1.57785	0.00715491
XLOC_021647	PGSC0003DMG400018529	Conserved gene of unknown function	3:48160320-48164208	10.3604	30.8948	1.57629	0.00192034
XLOC_008298	PGSC0003DMG400004439	Non-imprinted in Prader-Willi/Angelman syndrome region protein	10:46480622-46488101	5.95556	17.7255	1.57352	0.0353466
XLOC_039937	PGSC0003DMG400003044	Osmotin	8:54292152-54293066	46.2443	137.516	1.57225	0.00192034
XLOC_013425	-	-	12:1212982-1220700	3.07621	9.11828	1.56761	0.0112769
XLOC_014459	PGSC0003DMG400026463	Aquaporin TIP2;3	12:50722189-50723610	46.2778	136.988	1.56565	0.00192034
XLOC_017948	PGSC0003DMG400001546	F-box family protein	2:38870774-38872763	3.95209	11.692	1.56483	0.0140508
XLOC_029554	PGSC0003DMG400013975	Xyloglucan endotransglycosylase/hydrolase XTH-6	5:42894346-42898619	6.69857	19.7607	1.56071	0.010334
XLOC_013833	PGSC0003DMG400006458	Leucine rich repeat protein	12:11259743-11265390	3.69785	10.8748	1.55623	0.0047617
XLOC_034091	PGSC0003DMG400027976	Hypoxia induced protein conserved region containing protein	6:31172330-31173218	17.6627	51.8528	1.55372	0.0239892
XLOC_025951	PGSC0003DMG400024112	Gene of unknown function	4:60011310-60011806	110.824	324.647	1.5506	0.00192034
XLOC_041497	PGSC0003DMG400003057	Osmotin	8:54294866-54295826	115.371	337.362	1.54802	0.00192034
XLOC_012845	-	-	11:31997824-32023115	3.75718	10.9831	1.54757	0.0391226
XLOC_010741	PGSC0003DMG400016143	Multidrug resistance pump	11:2509934-2516081	5.23351	15.2244	1.54053	0.0122296
XLOC_020228	PGSC0003DMG401000506	Alpha-DOX2	2:46826768-46830143	16.6954	48.5191	1.5391	0.00192034
XLOC_018908	PGSC0003DMG402015497	Pericarp peroxidase 3	2:20759652-20761382	4.97663	14.4518	1.53801	0.0474847
XLOC_034066	PGSC0003DMG400023949	Abscisic acid receptor PYL4	6:30365179-30366374	13.2823	38.3628	1.5302	0.00343436
XLOC_021713	PGSC0003DMG400009496	Hemolysin	3:49676339-49679873	13.9673	40.303	1.52884	0.00192034
XLOC_016531	PGSC0003DMG400008625	Disease resistance-responsive family protein	12:58771169-58772579	9.99974	28.8227	1.52724	0.0174077
XLOC_013211	PGSC0003DMG400002989	Strictosidine synthase	11:43254526-43258781	3.8043	10.9537	1.52571	0.0284479
XLOC_018360	PGSC0003DMG400001433	ATP binding protein	2:45925022-45931033	5.06676	14.5529	1.52217	0.00192034
XLOC_041767	-	-	9:1048643-1061361	13.1117	37.5798	1.51911	0.0112769
XLOC_019998	PGSC0003DMG400024967	Peroxidase	2:43004571-43067708	66.8241	191.478	1.51874	0.00192034
XLOC_018507	PGSC0003DMG403020240	Glycerophosphodiester phosphodiesterase	2:48163233-48167144	67.5918	193.446	1.51701	0.00192034
XLOC_038333	PGSC0003DMG400019232	GRAS2	7:54095485-54098718	3.51382	10.0161	1.51121	0.010334
XLOC_040157	NRT1.5	-	8:1178360-1184079	34.2461	97.5436	1.51011	0.00192034
XLOC_000384	PGSC0003DMG400011948	Cationic peroxidase 1	00:22142390-22143721	9.32463	26.5354	1.5088	0.00343436
XLOC_029342	PGSC0003DMG400027761	Conserved gene of unknown function	5:28416800-28419685	8.79065	24.9913	1.50738	0.00192034
XLOC_040221	PGSC0003DMG400014849	Conserved gene of unknown function	8:2573430-2578116	10.8174	30.7216	1.50589	0.00715491
XLOC_034824	PGSC0003DMG400033037	Ribulose bisphosphate carboxylase large chain	6:51873134-51876285	35.2077	99.9152	1.50481	0.00192034
XLOC_004789	PGSC0003DMG400016386	HVA22 i	1:3324726-3331069	5.84228	16.5684	1.50384	0.0189594
XLOC_027934	PGSC0003DMG400025067	Short-chain dehydrogenase/reductase	4:61126073-61132078	6.37675	18.0673	1.50248	0.00823445
XLOC_043319	-	-	9:60448554-60456161	27.6712	78.1016	1.49697	0.00192034
XLOC_043002	ATARD4	-	9:54394404-54397588	12.062	33.968	1.4937	0.0047617
XLOC_041827	PGSC0003DMG400008859	UPF0497 membrane protein 9	9:2359222-2360688	11.5122	32.4163	1.49356	0.00823445
XLOC_038457	PGSC0003DMG400022161	Conserved gene of unknown function	7:55775631-55778464	3.19344	8.99058	1.4933	0.0272124
XLOC_034152	WUN1	-	6:34654429-34655071	29.4133	82.2815	1.4841	0.00192034
XLOC_011066	PGSC0003DMG400030212	Nitrate reductase	11:9376507-9380925	5.78431	16.1685	1.48297	0.00343436
XLOC_029542	PGSC0003DMG400005272	Peroxidase 27	5:42500789-42503212	17.5151	48.9181	1.48177	0.00192034
XLOC_008514	PGSC0003DMG400017603	Flavonoid glucoyltransferase UGT73E2	10:52432622-52434505	3.50226	9.7694	1.47998	0.02785
XLOC_036510	PGSC0003DMG400018307	E3 ubiquitin-protein ligase RMA1H1	7:49077007-49079867	14.5101	40.3354	1.47499	0.0483448
XLOC_036441	PGSC0003DMG400026186	Indole-3-acetic acid-amido synthetase GH3.6	7:47673888-47676664	6.11768	17.0009	1.47455	0.00343436
XLOC_040383	-	-	8:6045341-6239344	66.8558	185.76	1.47432	0.0112769
XLOC_034069	PGSC0003DMG402023951	Laccase	6:30407869-30410380	4.62395	12.8452	1.47403	0.0122296
XLOC_013233	PGSC0003DMG402027394	2-oxoglutarate-dependent dioxygenase	11:43699768-43701731	16.6968	46.3705	1.47363	0.021154
XLOC_005885	PGSC0003DMG401004358	Dienelactone hydrolase family protein	1:61268676-61270523	16.0466	44.4515	1.46996	0.00192034
XLOC_021479	PGSC0003DMG400010148	Miraculin	3:44455364-44456683	13.5977	37.6491	1.46925	0.0197456
XLOC_005798	PGSC0003DMG400022660	F-box family protein	1:58564539-58567959	5.88666	16.2722	1.46689	0.00192034
XLOC_035360	PGSC0003DMG400037480	Receptor-like kinase CHRK1	7:309868-355942	26.3966	72.8683	1.46494	0.00192034
XLOC_007896	PGSC0003DMG400003448	Uclacyanin-2	10:23960011-23985578	22.7042	62.5157	1.46126	0.0421757
XLOC_043800	PGSC0003DMG400011797	GTP binding protein	9:8923335-8924505	14.2801	39.2436	1.45845	0.0225795
XLOC_008208	PGSC0003DMG400006222	Conserved gene of unknown function	10:42756855-42758933	16.1689	44.2562	1.45266	0.00192034
XLOC_043442	PGSC0003DMG400002165	Glutathione S-transferase	9:1024858-1026235	23.2503	63.5409	1.45044	0.00192034
XLOC_043782	PGSC0003DMG400030243	Major latex	9:8067280-8122237	25.5733	69.7371	1.44729	0.021154
XLOC_033158	PGSC0003DMG400007110	BZIP transcription factor	6:54903200-54909246	22.1997	60.4866	1.44607	0.00192034
XLOC_032322	PGSC0003DMG400021591	Glycerol-3-phosphate transporter	6:35981316-35984443	3.77558	10.255	1.44155	0.0319925
XLOC_016327	PGSC0003DMG400008553	Cellulase containing protein	12:55216642-55222718	43.1215	117.05	1.44065	0.00192034
XLOC_026621	PGSC0003DMG400005972	Conserved gene of unknown function	4:1800176-1816154	3.80627	10.3254	1.43975	0.0492815
XLOC_004118	PGSC0003DMG400023800	Armadillo repeat-containing protein	1:80633801-80637711	5.23344	14.1933	1.43938	0.0416707
XLOC_002031	PGSC0003DMG401016404	Conserved gene of unknown function	1:3724419-3731708	5.97655	16.1766	1.43652	0.00932004
XLOC_021473	PGSC0003DMG400010143	Cysteine protease inhibitor 1	3:44285037-44285890	33.9862	91.9278	1.43555	0.00192034
XLOC_004450	PGSC0003DMG400000718	Conserved gene of unknown function	1:86132482-86133587	8.38201	22.6709	1.43547	0.0157618
XLOC_043125	PGSC0003DMG403017205	Nucleolar GTP-binding protein	9:56780635-56790413	4.49014	12.111	1.43149	0.04509
XLOC_005799	PGSC0003DMG400022659	UPF0497 membrane protein In26	1:58572018-58575739	61.7023	166.232	1.4298	0.00192034
XLOC_008824	PGSC0003DMG400029822	Replication factor A	10:57866409-57882225	8.16001	21.9829	1.42974	0.00192034
XLOC_023354	PGSC0003DMG400018856	Elicitor-inducible protein EIG-J7	3:38434604-38435752	28.091	75.1497	1.41966	0.00192034
XLOC_034770	PGSC0003DMG400028783	Glutathione S-transferase T4	6:50738496-50742725	4.71209	12.5828	1.41702	0.04509
XLOC_001391	PGSC0003DMG400022094	Major latex	00:27496781-27498354	9.9429	26.5041	1.41448	0.0348234
XLOC_040969	PGSC0003DMG400029085	Mta/sah nucleosidase	8:39856366-39865533	83.1043	221.383	1.41355	0.00192034
XLOC_006082	PGSC0003DMG400025240	Axi 1 protein	1:66433338-66437362	12.392	32.9716	1.41181	0.00192034
XLOC_008585	PGSC0003DMG400011085	Peptide transporter	10:54161107-54166759	9.51255	25.3099	1.4118	0.00192034
XLOC_014502	PGSC0003DMG400014013	Flavonoid 3-hydroxylase	12:52014542-52057929	54.8157	145.767	1.411	0.00192034
XLOC_033224	PGSC0003DMG400006610	Receptor serine-threonine protein kinase	6:56133649-56137775	5.87785	15.6252	1.41051	0.00192034
XLOC_039316	PGSC0003DMG400002208	Protein phosphatase-2c	8:36802757-36804558	31.3232	83.2536	1.41028	0.00192034
XLOC_019714	PGSC0003DMG400013667	MLO 8	2:38189086-38196233	8.02221	21.3029	1.40898	0.00192034
XLOC_026532	PGSC0003DMG400009932	MRNA, 952 bp sequence	4:72069367-72070273	7.21902	19.1579	1.40807	0.0474847
XLOC_036408	PGSC0003DMG400025494	Conserved gene of unknown function	7:47080323-47081919	12.2338	32.4294	1.40643	0.0112769
XLOC_031504	PGSC0003DMG400023352	Conserved gene of unknown function	5:51476060-51479312	3.98832	10.5317	1.40088	0.010334
XLOC_039436	PGSC0003DMG402002262	ATP-binding cassette transporter	8:41606330-41631354	19.8093	52.2028	1.39795	0.00192034
XLOC_010136	PGSC0003DMG400008389	Short chain alcohol dehydrogenase	10:53218204-53220225	21.6886	56.9328	1.39233	0.00192034
XLOC_011670	SCPL51	-	11:39337737-39344566	9.80442	25.6648	1.38829	0.0047617
XLOC_029795	PGSC0003DMG400027140	Kinase	5:48290715-48293184	4.66481	12.1961	1.38653	0.0131207
XLOC_039368	PGSC0003DMG400002227	Copper ion binding protein	8:38869779-38871670	16.2888	42.5274	1.38452	0.00192034
XLOC_017649	PGSC0003DMG400029727	Conserved gene of unknown function	2:33923113-33929372	11.5983	30.2754	1.38423	0.00343436
XLOC_029566	PGSC0003DMG400013696	Cytochrome P450	5:43351037-43352901	16.6386	43.3219	1.38057	0.00192034
XLOC_016352	PGSC0003DMG400002046	Aspartic proteinase nepenthesin-1	12:55761187-55763607	78.5486	204.465	1.38019	0.00192034
XLOC_006635	PGSC0003DMG400024782	Glycosyltransferase, CAZy family GT8	1:77909377-77911358	4.37148	11.3738	1.37952	0.0386524
XLOC_010340	-	-	10:56575873-56577587	13.4387	34.8633	1.37532	0.0272124
XLOC_043320	PGSC0003DMG400016623	Cytochrome P450	9:60466120-60498126	17.388	45.0155	1.37233	0.00192034
XLOC_023375	PGSC0003DMG400013221	Tfm5 protein	3:39013452-39014357	28.6472	74.1374	1.37181	0.00192034
XLOC_031111	PGSC0003DMG400005279	Peroxidase	5:42523942-42525927	78.0996	202.103	1.3717	0.00192034
XLOC_018149	PGSC0003DMG400021399	Lysosomal Pro-X carboxypeptidase	2:42359289-42365233	5.65191	14.6136	1.3705	0.00192034
XLOC_042446	PGSC0003DMG400024344	Anthocyanidin 3-O-glucosyltransferase	9:31520019-31521721	11.1589	28.8033	1.36804	0.00192034
XLOC_024922	PGSC0003DMG400023620	Glutamine synthetase	4:8409953-8414268	138.388	357.164	1.36787	0.00192034
XLOC_013560	PGSC0003DMG401000287	Myo-inositol oxygenase	12:3890661-3894343	13.8783	35.7484	1.36505	0.00601828
XLOC_034307	PGSC0003DMG400016278	Mannosyl-oligosaccharide 1,2-alpha-mannosidase IA	6:40021540-40055770	4.78456	12.3164	1.36412	0.0197456
XLOC_034746	PGSC0003DMG400028488	DnaJ protein	6:50129919-50132685	29.2342	75.0347	1.3599	0.00192034
XLOC_037802	PGSC0003DMG400011973	Glucosyltransferase homolog	7:41205553-41207421	5.11517	13.116	1.35847	0.0157618
XLOC_006143	PGSC0003DMG400001823	Ent-kaurenoic acid oxidase	1:67908154-67912635	16.8693	43.2083	1.35691	0.00192034
XLOC_004232	-	-	1:82818449-82831386	28.9202	73.8923	1.35335	0.00192034
XLOC_036976	PGSC0003DMG400003188	Lysosomal pro-X carboxypeptidase	7:444801-450538	9.05422	23.1299	1.3531	0.00601828
XLOC_042930	PGSC0003DMG402011367	Glutathione S-transferase APIC	9:52383310-52385783	70.7259	180.579	1.35232	0.00192034
XLOC_029972	PGSC0003DMG400023467	DNA binding protein	5:51488806-51494659	10.9054	27.8252	1.35136	0.00192034
XLOC_044784	PGSC0003DMG400007684	Serine-threonine protein kinase, plant-type	9:54199160-54201209	24.0692	61.3046	1.34881	0.00192034
XLOC_010430	PGSC0003DMG400023730	F-box family protein	10:57815886-57822552	5.57859	14.1755	1.34542	0.0181982
XLOC_045078	PGSC0003DMG400006672	Sucrose synthase	9:61464881-61472259	8.61111	21.8724	1.34484	0.00192034
XLOC_026231	PGSC0003DMG400010618	Conserved gene of unknown function	4:66939360-66940573	6.70747	17.0289	1.34415	0.0265306
XLOC_016222	GLIP5	-	12:53024201-53031031	6.03826	15.2827	1.33969	0.0314213
XLOC_012013	ATTDT	-	11:489113-493276	19.441	49.104	1.33674	0.00192034
XLOC_003231	PGSC0003DMG400000843	Conserved gene of unknown function	1:63857580-63862228	11.5561	29.1553	1.33511	0.0112769
XLOC_008729	PGSC0003DMG400028228	Lymphoid organ expressed yellow head virus receptor protein	10:56241972-56245430	10.7271	27.0291	1.33325	0.00192034
XLOC_022799	PGSC0003DMG400019758	Dihydrodipicolinate synthase, chloroplastic	3:9255021-9259697	6.69056	16.8383	1.33154	0.0112769
XLOC_042709	PGSC0003DMG400008581	Receptor protein kinase CLAVATA1	9:46200604-46203783	3.94073	9.91675	1.3314	0.00715491
XLOC_004075	PGSC0003DMG402024871	Conserved gene of unknown function	1:79870161-79877661	7.24034	18.1879	1.32885	0.0148989
XLOC_034165	PGSC0003DMG400027577	Superoxide dismutase	6:35292140-35306389	56.7671	142.449	1.32732	0.00192034
XLOC_007371	PGSC0003DMG400014389	Purple acid phosphatase 18	10:1244183-1249228	7.778	19.5017	1.32613	0.00932004
XLOC_020493	PGSC0003DMG400012822	Stem-specific protein TSJT1	3:1975871-1978026	136.044	338.894	1.31676	0.00192034
XLOC_013510	PGSC0003DMG400002890	Xenotropic and polytropic murine leukemia virus receptor ids-4	12:2943689-2947071	9.09132	22.6428	1.31649	0.00932004
XLOC_039831	PGSC0003DMG400004795	Nitrate transporter	8:52567375-52571923	23.9061	59.4976	1.31545	0.00192034
XLOC_031281	PGSC0003DMG400011641	CBL-interacting protein kinase 13	5:47506265-47510051	12.1273	30.1174	1.31234	0.00192034
XLOC_008411	PGSC0003DMG400019126	Lactosylceramide 4-alpha-galactosyltransferase	10:50324430-50325809	6.17229	15.3268	1.31218	0.0353466
XLOC_036114	PGSC0003DMG400032792	Calmodulin-binding protein	7:36350423-36352737	7.30224	18.1289	1.31188	0.0112769
XLOC_038705	PGSC0003DMG400014850	Proline-rich protein	8:2735626-2736367	31.4044	77.9482	1.31155	0.00192034
XLOC_008705	PGSC0003DMG400028245	Short-chain dehydrogenase/reductase 2	10:55932806-55939901	5.47622	13.5805	1.31028	0.0353466
XLOC_035267	PGSC0003DMG400020070	1-aminocyclopropane-1-carboxylate oxidase	6:58772052-58773849	29.1784	72.3289	1.30967	0.00192034
XLOC_017336	PGSC0003DMG400006924	Lipase	2:26734233-26740391	9.48944	23.4733	1.30662	0.00192034
XLOC_003144	PGSC0003DMG400008980	Basic 7S globulin 2 small subunit	1:61791998-61793529	21.6399	53.5124	1.30618	0.00192034
XLOC_026699	PGSC0003DMG400031376	Ankyrin repeat-containing protein	4:3581485-3587412	10.442	25.801	1.30503	0.0331478
XLOC_036736	PGSC0003DMG400012415	Acetylglucosaminyltransferase	7:53177399-53181191	3.90609	9.631	1.30196	0.0430796
XLOC_010721	PGSC0003DMG400016129	ATP binding protein	11:2229313-2233645	5.09703	12.5654	1.30172	0.00192034
XLOC_006484	PGSC0003DMG400019437	Pathogen-and wound-inducible antifungal protein CBP20	1:74981029-74982054	20.8538	51.3663	1.30051	0.0435605
XLOC_004598	PGSC0003DMG400014662	RWP-RK domain-containing protein	1:88336793-88341562	7.74932	19.0684	1.29904	0.00192034
XLOC_012029	IBR1	-	11:753220-756622	11.4545	28.1207	1.29572	0.00823445
XLOC_020595	PGSC0003DMG400017791	Protein FAM96B	3:4359964-4364291	18.1337	44.4519	1.29358	0.0174077
XLOC_024413	PGSC0003DMG400002504	PRA1 family protein F3	3:60747609-60748550	40.8558	100.138	1.29338	0.00192034
XLOC_023875	WR3	-	3:51862140-51873422	104.374	255.81	1.29331	0.00192034
XLOC_043080	PGSC0003DMG403017241	Desacetoxyvindoline 4-hydroxylase	9:56099633-56101441	12.7475	31.1888	1.29082	0.00343436
XLOC_013495	PGSC0003DMG400002880	Proline-rich protein	12:2714288-2715753	22.5263	55.1073	1.29063	0.00192034
XLOC_023158	-	-	3:31004468-31014695	6.14838	15.0304	1.2896	0.00601828
XLOC_029246	-	-	5:22751044-22764917	17.7577	43.4069	1.28948	0.00192034
XLOC_043083	PGSC0003DMG402017239	Desacetoxyvindoline 4-hydroxylase	9:56104778-56149370	76.7001	187.37	1.28859	0.00192034
XLOC_014705	PGSC0003DMG400015410	Subtilisin-like protease preproenzyme	12:56577224-56579570	16.8009	41.034	1.28828	0.00192034
XLOC_031860	PGSC0003DMG400025399	Vacuolar membrane protein pep3	6:8137979-8192192	17.1361	41.8078	1.28674	0.00192034
XLOC_026098	TT1	-	4:63792038-63801844	5.34764	13.0311	1.28498	0.02785
XLOC_027594	PGSC0003DMG400010519	Serine/threonine-protein kinase	4:49707845-49713104	26.4369	64.3842	1.28415	0.00192034
XLOC_038143	PGSC0003DMG400017314	CYP72A57	7:50442296-50445256	17.9286	43.6531	1.28382	0.00192034
XLOC_043433	PGSC0003DMG400011731	Tau class glutathione transferase GSTU45	9:945116-947563	23.2217	56.5344	1.28365	0.00192034
XLOC_015781	PGSC0003DMG400004444	HAD superfamily protein involved in N-acetyl-glucosamine catabolism	12:27415598-27417534	10.2381	24.8955	1.28194	0.00192034
XLOC_019160	PGSC0003DMG400006975	CLC-Nt2 protein	2:26741958-26748156	14.7621	35.769	1.27681	0.00192034
XLOC_012009	PGSC0003DMG400013285	Inositol monophosphatase 3	11:454396-459412	10.2069	24.7212	1.2762	0.0122296
XLOC_026374	PGSC0003DMG400005159	DUTP pyrophosphatase	4:69642919-69646845	8.78179	21.2626	1.27573	0.0047617
XLOC_011949	PHOT1	-	11:44678704-44689497	4.16368	10.0741	1.27472	0.0122296
XLOC_004423	PGSC0003DMG400025168	Lipid binding protein	1:85660519-85661148	134.978	326.162	1.27286	0.00192034
XLOC_012104	PGSC0003DMG400016194	UDP-rhamnose:rhamnosyltransferase	11:2163188-2167380	5.84264	14.1082	1.27184	0.0469793
XLOC_015529	PGSC0003DMG400020388	Cationic peroxidase 1	12:11649567-11651621	18.4107	44.4555	1.27182	0.00192034
XLOC_014520	PGSC0003DMG400011604	Ubiquitin ATG12	12:52594911-52608225	11.1337	26.777	1.26606	0.0381038
XLOC_030251	PGSC0003DMG402030499	Conserved gene of unknown function	5:4200981-4206287	15.3198	36.8402	1.26588	0.00192034
XLOC_010044	PGSC0003DMG400019180	Isoamyl acetate-hydrolyzing esterase	10:50248850-50252484	13.5598	32.6015	1.26561	0.0204426
XLOC_021793	PGSC0003DMG400015228	Peptide methionine sulfoxide reductase	3:51370884-51375105	16.1597	38.8455	1.26535	0.00192034
XLOC_036585	PGSC0003DMG400020432	WRKY transcription factor 5	7:50385224-50389410	10.8905	26.1748	1.2651	0.0252696
XLOC_026537	PGSC0003DMG401025662	TAF7 (TBP-ASSOCIATED FACTOR 7)	4:72157311-72170119	32.4663	78.0247	1.26499	0.0309265
XLOC_016652	-	-	12:60806836-60816965	6.43646	15.4608	1.26428	0.0331478
XLOC_004117	PGSC0003DMG400023801	Armadillo repeat-containing protein	1:80628606-80633079	10.3218	24.7475	1.26158	0.00823445
XLOC_014874	PGSC0003DMG400004573	Anthocyanin 5-O-glucosyltransferase	12:59388654-59391021	8.05954	19.3054	1.26023	0.0309265
XLOC_016236	PGSC0003DMG402028844	Cell division control protein	12:53250056-53269481	10.5491	25.1038	1.25078	0.00192034
XLOC_010455	PGSC0003DMG400029857	Strictosidine synthase	10:58200468-58203988	22.8519	54.2615	1.24761	0.00192034
XLOC_040131	PGSC0003DMG402012477	Microtubule associated protein	8:500557-504262	43.8856	104.105	1.24622	0.00192034
XLOC_003146	PGSC0003DMG400008982	Basic 7S globulin 2 small subunit	1:61814379-61815980	7.03326	16.6529	1.24351	0.0165669
XLOC_044899	PGSC0003DMG400017152	Acid phosphatase 1	9:56917430-56919217	64.6506	152.823	1.24112	0.00192034
XLOC_009030	PGSC0003DMG400014411	K+ channel protein	10:1001833-1006086	10.2571	24.2379	1.24065	0.00192034
XLOC_021667	ORG1	-	3:48598682-48606091	5.40105	12.7564	1.23991	0.00715491
XLOC_008838	PGSC0003DMG400029832	Sugar-dependent1	10:58029068-58033393	7.02329	16.586	1.23975	0.00192034
XLOC_024641	PGSC0003DMG400029516	Conserved gene of unknown function	4:2635792-2636365	25.8346	60.9775	1.23897	0.0189594
XLOC_039936	PGSC0003DMG400003043	Osmotin	8:54289420-54290377	57.8145	136.09	1.23506	0.00192034
XLOC_018256	PGSC0003DMG400010102	Gene of unknown function	2:44368315-44443159	17.9076	42.1366	1.2345	0.04065
XLOC_020170	PGSC0003DMG400001330	Zinc finger protein	2:46143997-46147444	5.58491	13.1262	1.23285	0.0309265
XLOC_020583	PGSC0003DMG400022541	Peroxidase 72	3:3883800-3886618	13.256	31.1187	1.23114	0.00601828
XLOC_004387	PGSC0003DMG400025822	Conserved gene of unknown function	1:84972173-84976483	7.92678	18.5904	1.22975	0.00192034
XLOC_043686	PGSC0003DMG400021545	Conserved gene of unknown function	9:5712032-5712899	13.9298	32.627	1.22789	0.0204426
XLOC_023243	PGSC0003DMG400013988	TA20 protein	3:34373346-34373820	705.426	1649.83	1.22575	0.00192034
XLOC_004413	PGSC0003DMG400025160	COR413-PM2	1:85499254-85500719	10.4593	24.4545	1.22532	0.0197456
XLOC_021305	PGSC0003DMG400014824	Glycerol-3-phosphate transporter	3:38756181-38759127	41.6991	97.3897	1.22375	0.00192034
XLOC_016078	PGSC0003DMG400014459	Phosphoethanolamine N-methyltransferase	12:48514264-48518536	19.0199	44.3797	1.22239	0.00192034
XLOC_029543	PGSC0003DMG400015035	Peroxidase	5:42534308-42587847	187.368	437.063	1.22197	0.00192034
XLOC_030467	PGSC0003DMG400013516	Polygalacturonase	5:8882391-8885738	23.3711	54.5126	1.22187	0.00601828
XLOC_025319	-	-	4:30480168-30501637	5.53344	12.9063	1.22183	0.021154
XLOC_039250	-	-	8:34175612-34179762	7.85302	18.2834	1.21921	0.0181982
XLOC_031576	-	-	5:41454864-41455481	229.461	533.043	1.216	0.00192034
XLOC_007839	PGSC0003DMG400016108	Endo-1,3-1,4-beta-d-glucanase	10:19761612-19768207	3.64038	8.45601	1.21589	0.0174077
XLOC_003878	PGSC0003DMG401028577	Branched-chain amino acid aminotransferase	1:76334239-76346976	7.32825	17.0084	1.21471	0.00192034
XLOC_044795	PGSC0003DMG404006439	Aldo/keto reductase	9:54477733-54495405	48.7283	113.037	1.21397	0.00192034
XLOC_018400	PGSC0003DMG401001401	Inositol-1,4,5-triphosphate-5-phosphatase	2:46598274-46604426	8.76393	20.3005	1.21186	0.00343436
XLOC_025226	PGSC0003DMG400002943	Microsomal omega-6-desaturase	4:24776069-24777497	27.8906	64.5965	1.21168	0.00192034
XLOC_036642	PGSC0003DMG400031093	Glutathione S-transferase/peroxidase	7:51633773-51635392	23.6609	54.7541	1.21046	0.00192034
XLOC_014897	-	-	12:59612141-59613580	22.8281	52.7781	1.20913	0.0174077
XLOC_024548	-	-	4:355013-358909	5.16197	11.9219	1.20762	0.0174077
XLOC_038051	PGSC0003DMG400018321	Formiminotransferase-cyclodeaminase	7:48670433-48673946	29.214	67.4077	1.20625	0.00192034
XLOC_005893	PGSC0003DMG400045121	Basic 7S globulin 2 small subunit	1:61822057-61838432	49.5423	114.235	1.20527	0.00192034
XLOC_009751	PGSC0003DMG400010279	Digalactosyldiacylglycerol synthase 2, chloroplastic	10:38731595-38739735	9.66218	22.2237	1.20168	0.010334
XLOC_008462	PGSC0003DMG400019153	Alpha-expansin	10:51189326-51191860	14.0042	32.1373	1.19839	0.00343436
XLOC_004696	PGSC0003DMG400032199	Peroxidase	1:1761453-1764298	17.802	40.7825	1.19592	0.00192034
XLOC_019911	PGSC0003DMG400026382	Gamma-glutamyl-gamma-aminobutyrate hydrolase	2:41495253-41497252	5.96314	13.6589	1.1957	0.0319925
XLOC_030546	RGS1	-	5:11333589-11352608	5.90975	13.5279	1.19477	0.0386524
XLOC_001518	PGSC0003DMG400003446	Undecaprenyl pyrophosphate synthetase	00:32783802-32786307	10.0684	23.0313	1.19376	0.0131207
XLOC_010883	PGSC0003DMG400019492	Cationic peroxidase 1	11:5090559-5106087	9.50855	21.6661	1.18814	0.0246095
XLOC_020032	PGSC0003DMG402004033	Gene of unknown function	2:43674604-43680363	8.15634	18.54	1.18464	0.00192034
XLOC_017958	PGSC0003DMG400003663	Conserved gene of unknown function	2:38995521-39000665	7.24183	16.4237	1.18135	0.00192034
XLOC_039810	PGSC0003DMG400004810	Pepsin A	8:52347057-52349042	17.3122	39.2149	1.17961	0.00192034
XLOC_006133	PGSC0003DMG400001809	Xyloglucan endotransglucosylase-hydrolase XTH5	1:67682759-67686262	47.1017	106.528	1.17738	0.00192034
XLOC_036342	PGSC0003DMG400000684	Laccase	7:45262300-45266758	10.2484	23.1632	1.17643	0.00343436
XLOC_045032	PGSC0003DMG400020594	Rhg4-like receptor kinase II	9:59759900-59763402	4.53347	10.2017	1.17012	0.00601828
XLOC_015090	PGSC0003DMG400007854	Xyloglucan endotransglucosylase-hydrolase XTH9	12:1293373-1294778	16.3508	36.7743	1.16934	0.0122296
XLOC_027681	PGSC0003DMG400012798	Conserved gene of unknown function	4:52898217-52898713	48.1769	108.351	1.1693	0.00715491
XLOC_012460	PGSC0003DMG400029028	2-oxoglutarate-dependent dioxygenase	11:10067161-10119335	28.5821	64.2746	1.16914	0.00192034
XLOC_023947	PGSC0003DMG400017115	Nodulin family protein	3:53212697-53216825	13.3962	30.1035	1.1681	0.0047617
XLOC_041381	MED32	-	8:51373208-51375433	21.484	48.2133	1.16617	0.00932004
XLOC_035691	HKT1	-	7:8188849-8194714	9.60949	21.5563	1.16558	0.00343436
XLOC_037335	PGSC0003DMG400004090	Peroxidase	7:10927139-10929269	43.6563	97.92	1.16541	0.00192034
XLOC_032444	PGSC0003DMG400016319	H1flk	6:39966959-39971273	36.2467	81.2983	1.16538	0.00192034
XLOC_023849	PGSC0003DMG402015159	Protein tipD	3:51379432-51394560	11.6561	26.0351	1.15938	0.0122296
XLOC_006616	PGSC0003DMG400024769	Conserved gene of unknown function	1:77676680-77682541	20.4625	45.6397	1.1573	0.00192034
XLOC_034830	EMB2454	-	6:51973519-51980770	3.78935	8.4496	1.15693	0.010334
XLOC_004451	PGSC0003DMG400000719	Sec14 cytosolic factor	1:86156826-86160116	5.15964	11.4757	1.15323	0.021883
XLOC_017999	HIS1-3	-	2:39604670-39605787	195.273	433.767	1.15143	0.00192034
XLOC_003142	PGSC0003DMG400008978	Xyloglucanase inhibitor	1:61773434-61774915	9.82638	21.8153	1.15061	0.0122296
XLOC_039008	LOX1.5	-	8:17827203-17831407	17.5698	38.8756	1.14577	0.00192034
XLOC_043272	PGSC0003DMG400020582	Selenium-binding protein	9:59731574-59736411	36.5471	80.7399	1.14353	0.00192034
XLOC_008400	PGSC0003DMG400019118	Gene of unknown function	10:50040773-50052660	10.6219	23.4298	1.1413	0.00823445
XLOC_014681	PGSC0003DMG400011546	Conserved gene of unknown function	12:56239570-56244986	7.7233	17.0326	1.14101	0.00823445
XLOC_021384	PGSC0003DMG400014263	Per1-like family protein	3:42025219-42057384	21.3901	47.1537	1.14043	0.00192034
XLOC_019664	PGSC0003DMG400019714	Tubulin gamma complex-associated protein	2:37047946-37057117	10.2333	22.5555	1.1402	0.00192034
XLOC_011566	-	-	11:35910740-35922210	16.2105	35.642	1.13665	0.00192034
XLOC_033489	-	-	6:755565-767149	11.7366	25.7927	1.13595	0.00192034
XLOC_015241	PGSC0003DMG400000334	Calmodulin binding protein	12:3582256-3586444	6.08589	13.3699	1.13545	0.0189594
XLOC_004955	ANAC041	-	1:8651669-8653716	59.2243	129.93	1.13347	0.00343436
XLOC_018321	PGSC0003DMG400001462	Conserved gene of unknown function	2:45504382-45509807	5.92919	13.0069	1.13337	0.0047617
XLOC_023211	-	-	3:33377396-33393913	11.2403	24.6244	1.13141	0.0474847
XLOC_039413	PGSC0003DMG400007389	CBL-interacting protein kinase 6	8:40832280-40834116	10.2857	22.514	1.13017	0.00932004
XLOC_018365	PGSC0003DMG400001430	SPX, N-terminal; EXS, C-terminal	2:45999223-46027317	15.074	32.971	1.12913	0.00192034
XLOC_036966	PGSC0003DMG400011842	Chitinase	7:294671-296216	38.3014	83.5191	1.12471	0.00192034
XLOC_009374	PGSC0003DMG400003243	Gene of unknown function	10:14040837-14042742	5.06398	11.0413	1.12457	0.0455431
XLOC_011979	PGSC0003DMG402015537	Late embryogenesis abundant protein	11:45315135-45317670	9.28262	20.2239	1.12346	0.00192034
XLOC_020550	PGSC0003DMG400018675	AMP dependent ligase	3:3217283-3220437	8.08539	17.6052	1.12261	0.00823445
XLOC_033035	PGSC0003DMG400027062	Conserved gene of unknown function	6:52902250-52914024	5.7647	12.5508	1.12246	0.0157618
XLOC_007971	PGSC0003DMG400016665	Annexin	10:29490703-29492559	17.3432	37.7507	1.12213	0.0246095
XLOC_038482	PGSC0003DMG401022140	Mitochondrial import receptor subunit TOM20	7:56247642-56252976	12.0604	26.245	1.12176	0.0259151
XLOC_042975	WNK2	-	9:53643181-53646943	5.13473	11.1578	1.1197	0.0197456
XLOC_004164	PGSC0003DMG400029774	Basic-leucine zipper	1:81457483-81461841	10.2596	22.2756	1.11849	0.00823445
XLOC_038134	ASP1	-	7:50330889-50335778	23.5349	51.0636	1.11749	0.00343436
XLOC_041812	OXP1	-	9:1995950-2002477	13.1595	28.5342	1.11659	0.00192034
XLOC_026698	PGSC0003DMG400031375	Cgi-62	4:3568911-3575842	6.95786	15.0708	1.11504	0.0181982
XLOC_033106	PGSC0003DMG400027012	GDP-L-galactose phosphorylase	6:53844116-53847477	74.596	161.235	1.11199	0.00192034
XLOC_034099	PGSC0003DMG400024308	Conserved gene of unknown function	6:32067123-32080812	7.23062	15.6283	1.11197	0.021154
XLOC_040083	PGSC0003DMG401012244	Oligopeptide transporter OPT family	8:56537634-56544419	6.01955	13.0084	1.11171	0.0122296
XLOC_028535	PGSC0003DMG400028388	Conserved gene of unknown function	5:185871-190321	5.6682	12.246	1.11135	0.0331478
XLOC_036410	PGSC0003DMG400025492	Peroxidase	7:47159148-47160776	482.659	1042.25	1.11063	0.00823445
XLOC_024117	PGSC0003DMG400000631	Lactoylglutathione lyase	3:56376941-56378370	47.5198	102.571	1.11002	0.00192034
XLOC_037079	PGSC0003DMG400027477	Xylose isomerase	7:2301042-2306278	38.979	84.1357	1.11002	0.00192034
XLOC_039163	-	-	8:27852778-27865316	7.04191	15.1996	1.10999	0.029652
XLOC_031705	PGSC0003DMG400020658	Peroxisome biogenesis factor 13	6:2565305-2569656	13.0807	28.2328	1.10993	0.0381038
XLOC_028257	PGSC0003DMG400011685	Serpin	4:68803141-68804829	16.1618	34.8748	1.1096	0.00192034
XLOC_032485	PGSC0003DMG400030788	Type 2 proly 4-hydroxylase	6:40821249-40824701	33.3666	71.9115	1.10782	0.00343436
XLOC_009147	PGSC0003DMG400021238	Gpi-anchor transamidase	10:2806884-2815058	12.6325	27.1872	1.10579	0.0430796
XLOC_002763	PGSC0003DMG400026778	Conserved gene of unknown function	1:43179274-43181194	19.3195	41.5418	1.1045	0.00192034
XLOC_003989	-	-	1:78519725-78537573	10.9279	23.4817	1.10352	0.021883
XLOC_009156	PGSC0003DMG400010557	Allene oxide syntase	10:3208597-3210364	53.474	114.639	1.10018	0.021154
XLOC_045031	PGSC0003DMG400020593	Acyl-CoA synthetase	9:59743972-59754778	7.07545	15.1296	1.09648	0.021154
XLOC_044788	IQD19	-	9:54305992-54307744	20.098	42.9234	1.09471	0.00601828
XLOC_022405	PGSC0003DMG400009142	Callus-expressing factor	3:61580449-61583591	62.6118	133.614	1.09357	0.00192034
XLOC_023632	PGSC0003DMG400003148	N-acetyltransferase	3:46653441-46657736	10.0709	21.48	1.0928	0.0181982
XLOC_029949	PGSC0003DMG400023487	Conserved gene of unknown function	5:51091028-51095757	7.23226	15.4196	1.09225	0.00823445
XLOC_041805	PGSC0003DMG400008840	Protein phosphatase 2C 23	9:1844379-1847383	4.36161	9.29543	1.09166	0.0455431
XLOC_020156	HYP1	-	2:45947193-45956626	9.90735	21.1032	1.09089	0.00343436
XLOC_024871	PGSC0003DMG400006345	Mas-binding factor MBF3	4:7519614-7525420	16.6873	35.5151	1.08969	0.00192034
XLOC_039984	PGSC0003DMG400012321	1-amino-cyclopropane-1-carboxylate synthase	8:55230748-55233357	6.18386	13.1601	1.08959	0.0474847
XLOC_006690	RCI2B	-	1:78972210-78976811	126.269	268.166	1.08663	0.00192034
XLOC_015332	PGSC0003DMG401020668	Conserved gene of unknown function	12:5302314-5306878	9.43386	20.0196	1.0855	0.0122296
XLOC_016539	-	-	12:58989822-59016607	4.75	10.0773	1.08511	0.00823445
XLOC_031433	PGSC0003DMG400023415	Conserved gene of unknown function	5:50524445-50526349	16.8727	35.7197	1.08203	0.00192034
XLOC_014637	PGSC0003DMG400017751	Purine transporter	12:55361053-55397878	18.6805	39.5291	1.08138	0.0112769
XLOC_044770	PGSC0003DMG400032250	Non-specific lipid-transfer protein	9:53961136-53962694	38.0033	80.3969	1.08102	0.00343436
XLOC_010156	-	-	10:53627898-53642833	133.115	281.173	1.07879	0.00192034
XLOC_001264	PGSC0003DMG400023221	MLP 34	00:22584459-22677900	141.706	299.199	1.0782	0.00343436
XLOC_016504	PGSC0003DMG400029269	Ankyrin repeat-containing protein	12:58261857-58266713	10.4986	22.1522	1.07725	0.00192034
XLOC_021144	PGSC0003DMG402023186	UDP-glucosyltransferase family 1 protein	3:33032228-33047319	21.4944	45.3451	1.07699	0.00192034
XLOC_022451	HEMG2	-	3:225620-232112	7.21716	15.1926	1.07386	0.0239892
XLOC_043516	PGSC0003DMG400008929	BRI1-KD interacting protein 130	9:2120564-2124035	37.1964	78.2695	1.07329	0.00932004
XLOC_039883	PGSC0003DMG400003942	Conserved gene of unknown function	8:53489365-53494990	5.37581	11.3077	1.07275	0.010334
XLOC_040194	PGSC0003DMG400026312	Glutamate-gated kainate-type ion channel receptor subunit GluR5	8:2110101-2117846	4.84825	10.1947	1.07228	0.0165669
XLOC_003148	PGSC0003DMG400008985	Basic 7S globulin 2 small subunit	1:61847858-61849980	24.0475	50.5595	1.0721	0.0148989
XLOC_006050	PGSC0003DMG400006866	DNA-damage-inducible protein f	1:65810577-65847852	8.30614	17.4292	1.06926	0.010334
XLOC_041415	PGSC0003DMG400004747	Extensin	8:52534812-52535501	157.831	330.961	1.06828	0.00192034
XLOC_021770	PGSC0003DMG400015246	Protein tyrosine phosphatase	3:50775723-50785587	14.9799	31.3739	1.06653	0.00823445
XLOC_020029	-	-	2:43603366-43622526	128.586	268.413	1.06172	0.00192034
XLOC_015136	PGSC0003DMG400007887	Homeobox protein knotted-1-like LET12	12:1947537-1951582	27.5476	57.4898	1.06138	0.00192034
XLOC_035364	PGSC0003DMG400003197	Protein bem46	7:383185-389794	7.96187	16.6097	1.06085	0.0401142
XLOC_013561	GGT4	-	12:3906125-3910091	60.4459	125.931	1.05892	0.00192034
XLOC_015467	PGSC0003DMG400012844	Pirin	12:9584514-9587850	18.1556	37.8085	1.0583	0.021154
XLOC_041921	PGSC0003DMG400038079	Zinc finger protein	9:4318200-4329337	4.47128	9.30561	1.05741	0.0140508
XLOC_019753	PGSC0003DMG402003592	Transformer-SR ribonucleoprotein	2:38965297-38968883	22.0886	45.9685	1.05734	0.021154
XLOC_044437	PANC	-	9:44620231-44624095	9.11875	18.9762	1.05728	0.0492815
XLOC_009089	PGSC0003DMG400025039	Conserved gene of unknown function	10:1940722-1943485	11.1297	23.1436	1.0562	0.00715491
XLOC_020420	-	-	3:421215-438421	13.6199	28.3129	1.05575	0.00601828
XLOC_001970	PGSC0003DMG400021373	Zinc finger, RING-type	1:2636831-2643433	11.1036	23.0704	1.05502	0.0204426
XLOC_044768	PGSC0003DMG401032252	Integral membrane transporter family protein	9:53908364-53917657	11.3478	23.5727	1.0547	0.00715491
XLOC_010291	PGSC0003DMG400028165	Calmodulin binding protein	10:55748151-55752783	8.69888	18.0321	1.05166	0.010334
XLOC_025904	PGSC0003DMG401024842	Conserved gene of unknown function	4:58561672-58575274	36.7486	76.1679	1.05149	0.00601828
XLOC_011505	PGSC0003DMG400013140	NIN 2	11:32756693-32764778	9.19768	19.0574	1.05101	0.00343436
XLOC_022217	PGSC0003DMG403005729	Wall-associated kinase	3:58674624-58682559	6.02895	12.4836	1.05005	0.0370821
XLOC_041579	PGSC0003DMG400012170	Dirigent protein	8:55448322-55451836	90.1878	186.385	1.04728	0.00192034
XLOC_025058	PGSC0003DMG400010638	S-adenosylmethionine-dependent methyltransferase	4:12347557-12349360	22.8221	47.141	1.04655	0.0131207
XLOC_004484	PGSC0003DMG400001661	Aldo-keto reductase	1:86850533-86854153	20.4237	42.1213	1.04431	0.0047617
XLOC_009995	PGSC0003DMG400031231	Conserved gene of unknown function	10:48797256-48799164	49.255	101.552	1.04387	0.00192034
XLOC_006860	PGSC0003DMG400012550	2-nitropropane dioxygenase	1:82028747-82032222	19.2746	39.6186	1.03948	0.00715491
XLOC_043152	Plant_SRP	-	9:57393956-57397765	287.512	590.774	1.03898	0.00715491
XLOC_006527	VAP27-2	-	1:75841287-75848717	9.81742	20.1637	1.03834	0.0157618
XLOC_037783	PGSC0003DMG400013548	BI1	7:40568326-40570143	13.901	28.5338	1.03749	0.0314213
XLOC_043562	PGSC0003DMG400008962	Inosine-uridine preferring nucleoside hydrolase	9:2928777-2934859	15.4807	31.7616	1.03681	0.0165669
XLOC_026143	PGSC0003DMG402012908	Serine carboxypeptidase	4:64813929-64824205	14.2102	29.1222	1.03519	0.0455431
XLOC_028135	XK-2	-	4:66037008-66046792	9.93675	20.3573	1.0347	0.00715491
XLOC_035499	-	-	7:3174789-3182583	59.2344	121.259	1.03358	0.00343436
XLOC_007002	MCCB	-	1:84406655-84411448	14.8636	30.4212	1.03329	0.00192034
XLOC_013311	PGSC0003DMG400015564	Nutrient reservoir	11:45350832-45352782	9.65376	19.7544	1.03301	0.04065
XLOC_028207	PGSC0003DMG400021541	CYP81B36	4:67397849-67400230	10.6179	21.7269	1.03299	0.0189594
XLOC_007346	PGSC0003DMG400014372	Uridine kinase	10:912667-922625	8.13073	16.6287	1.03222	0.021883
XLOC_004331	PGSC0003DMG400025774	Structural constituent of cell wall	1:84110088-84111799	11.0983	22.6973	1.03218	0.029652
XLOC_045073	PGSC0003DMG400021606	Aspartic proteinase nepenthesin-1	9:61166206-61175753	7.41513	15.1205	1.02796	0.0204426
XLOC_029243	SNF7.1	-	5:22524854-22528625	12.4386	25.3294	1.02599	0.029652
XLOC_017491	PGSC0003DMG400009710	Na(+)/H(+) antiporter	2:30230205-30234443	28.9368	58.9198	1.02584	0.00192034
XLOC_026578	PGSC0003DMG400007463	Phospholipid-transporting ATPase 9	4:606170-611721	5.11964	10.4191	1.02512	0.0122296
XLOC_024810	PGSC0003DMG400011502	PEP carboxylase kinase	4:6144135-6145588	13.0997	26.6333	1.02369	0.0165669
XLOC_007300	-	-	1:87820344-87820989	27.6221	56.1326	1.02301	0.0309265
XLOC_019945	PGSC0003DMG400030654	VTC2	2:41903499-41913186	31.4738	63.9533	1.02287	0.00343436
XLOC_021895	PGSC0003DMG400013184	Zinc finger protein	3:53293150-53300243	12.7955	25.9854	1.02206	0.00192034
XLOC_041917	PGSC0003DMG400002693	Srpk	9:4165167-4171658	12.388	25.1266	1.02027	0.00192034
XLOC_033476	PGSC0003DMG400017936	Late embryogenis abundant protein 5	6:461907-463086	86.0219	174.468	1.02018	0.00192034
XLOC_029641	PGSC0003DMG400007030	Transposase	5:45257185-45272376	7.07065	14.2615	1.01221	0.04509
XLOC_022634	PGSC0003DMG400018688	O-methyltransferase	3:3242256-3245823	32.6296	65.7711	1.01127	0.04509
XLOC_004254	PGSC0003DMG400005108	Conserved gene of unknown function	1:83186934-83187699	39.1672	78.8549	1.00955	0.0157618
XLOC_026506	CAT1	-	4:71630146-71636022	10.9043	21.9451	1.00899	0.0181982
XLOC_016317	PGSC0003DMG400016951	Transcription factor TGA7	12:54999816-55004093	28.5427	57.3877	1.00762	0.00192034
XLOC_039582	PGSC0003DMG400015708	Receptor serine-threonine protein kinase	8:46277395-46281059	24.8847	50.0188	1.00721	0.00715491
XLOC_014939	PGSC0003DMG400004630	Glyoxysomal fatty acid beta-oxidation multifunctional protein	12:60134436-60142953	43.0221	86.3544	1.00519	0.00192034
XLOC_037056	PGSC0003DMG400011230	Glycine-rich protein	7:1591781-1592419	323.22	648.711	1.00506	0.00192034
XLOC_019798	PGSC0003DMG400003550	Kinesin motor family protein	2:39684935-39693157	5.468	10.954	1.00237	0.00343436
XLOC_038309	PGSC0003DMG400019251	Structural constituent of cell wall	7:53657255-53658755	22.9257	45.8994	1.00151	0.00343436
XLOC_003275	-	-	1:64843767-64851804	8.17507	16.3592	1.0008	0.04065
XLOC_013629	PGSC0003DMG400020681	Early nodulin	12:5282777-5286762	103.732	207.455	0.99994	0.00192034
XLOC_018176	PGSC0003DMG400021422	Transcription cofactor	2:42776539-42779599	20.9324	41.838	0.999074	0.00823445
XLOC_013609	ALDH2C4	-	12:4625885-4639360	44.7556	89.3548	0.997476	0.00192034
XLOC_020303	PGSC0003DMG401020229	CXE carboxylesterase	2:47699229-47703220	6.01271	11.996	0.996467	0.0331478
XLOC_019369	PGSC0003DMG400003085	NLI interacting factor (NIF) family protein	2:30441120-30450862	29.0535	57.9435	0.995937	0.0047617
XLOC_023587	PGSC0003DMG400012026	Conserved gene of unknown function	3:45553561-45560938	7.76935	15.4864	0.995131	0.010334
XLOC_042135	PGSC0003DMG400011618	Patellin-6	9:11458964-11461603	25.6292	12.8504	-0.995976	0.021883
XLOC_020539	PGSC0003DMG400018665	Thioredoxin reductase	3:3005780-3009703	59.1937	29.6367	-0.99806	0.00192034
XLOC_038802	NIP5%3B1	-	8:5436432-5440098	266.25	133.252	-0.998618	0.00192034
XLOC_028680	PGSC0003DMG400014541	DNA binding protein	5:2748541-2750911	14.7922	7.40199	-0.998853	0.035955
XLOC_027704	-	-	4:53730080-53745671	14.4785	7.24268	-0.999321	0.0112769
XLOC_024716	HMGB6	-	4:3943277-3945891	35.2299	17.6071	-1.00065	0.0365063
XLOC_021844	PGSC0003DMG400018167	UBX domain-containing protein 8-B	3:52424052-52426862	18.1925	9.08767	-1.00136	0.0239892
XLOC_044512	PGSC0003DMG400012878	Patatin T5	9:47707263-47709221	22.9314	11.4269	-1.00489	0.02785
XLOC_019803	PGSC0003DMG400003546	Ferulate-5-hydroxylase	2:39788952-39792957	33.7668	16.8166	-1.00572	0.0047617
XLOC_045140	-	-	ERCC-00042:1-1023	96.1884	47.8733	-1.00664	0.00823445
XLOC_039424	PGSC0003DMG400025538	Non-specific lipid-transfer protein	8:41110086-41110753	86.1843	42.863	-1.00769	0.0157618
XLOC_003755	PGSC0003DMG401027528	Peter Pan	1:74537782-74542672	22.6288	11.2507	-1.00815	0.021154
XLOC_037895	PGSC0003DMG400006153	Conserved gene of unknown function	7:44415235-44419076	21.3859	10.629	-1.00866	0.0319925
XLOC_035697	PDF1A	-	7:8515758-8520484	28.1931	13.9891	-1.01104	0.0140508
XLOC_006039	PGSC0003DMG400006856	Conserved gene of unknown function	1:65424420-65426817	49.8787	24.6987	-1.01399	0.00192034
XLOC_036304	PGSC0003DMG400006122	Pescadillo	7:44212629-44220114	157.973	78.1598	-1.01518	0.00192034
XLOC_031397	PGSC0003DMG400023434	GATA transcription factor 15	5:50120801-50123114	36.762	18.094	-1.02271	0.029652
XLOC_017825	PGSC0003DMG400019729	Beta-catenin 1	2:37021671-37025644	24.5691	12.0699	-1.02543	0.0047617
XLOC_026155	PGSC0003DMG400009361	Chromosome-associated kinesin KIF4A	4:64985194-64996395	15.1896	7.45157	-1.02747	0.0047617
XLOC_001758	-	-	00:16810500-16810885	309.904	151.937	-1.02835	0.0112769
XLOC_034544	PGSC0003DMG400026080	Cytochrome P450	6:46414964-46416509	42.1377	20.6387	-1.02975	0.0370821
XLOC_038869	-	-	8:8975797-9000324	29.5055	14.4467	-1.03024	0.021883
XLOC_029757	PGSC0003DMG402027116	Laccase 90d	5:47671014-47685648	22.3863	10.9569	-1.03077	0.00715491
XLOC_043767	PGSC0003DMG400023907	Conserved gene of unknown function	9:7435516-7441463	10.8398	5.30193	-1.03175	0.00601828
XLOC_012969	PGSC0003DMG400010917	Conserved gene of unknown function	11:37403822-37421496	41.5412	20.3057	-1.03266	0.00343436
XLOC_027987	PGSC0003DMG400027543	Sodium/potassium/calcium exchanger	4:62097846-62109962	216.795	105.756	-1.03559	0.0204426
XLOC_019744	GIL1	-	2:38820420-38822200	19.1887	9.3598	-1.03571	0.0246095
XLOC_004111	PGSC0003DMG400024901	Ubiquitin family protein	1:80517746-80524572	41.5058	20.2445	-1.03578	0.0047617
XLOC_004956	PGSC0003DMG400011892	Gene of unknown function	1:8671125-8673962	81.6481	39.7605	-1.03809	0.0421757
XLOC_031382	PGSC0003DMG400008445	60S ribosomal protein L6	5:49736155-49738028	208.099	101.334	-1.03814	0.00192034
XLOC_041327	PGSC0003DMG400024213	DNA binding protein	8:50148467-50149819	41.878	20.3559	-1.04075	0.0047617
XLOC_033418	PGSC0003DMG400020134	Small nuclear ribonucleoprotein sm d1	6:58958197-58962574	143.936	69.942	-1.04119	0.00343436
XLOC_039846	PGSC0003DMG400004783	P-rich protein EIG-I30	8:52823011-52823695	181.384	87.9662	-1.04403	0.00343436
XLOC_036336	PGSC0003DMG400000689	Glucan endo-1,3-beta-glucosidase	7:45145470-45148249	37.1414	17.9859	-1.04616	0.00192034
XLOC_023915	PGSC0003DMG400018096	U3 small nucleolar ribonucleoprotein protein mpp10	3:52582812-52588254	23.3735	11.3102	-1.04725	0.0464981
XLOC_007174	PGSC0003DMG400001589	Amino acid transporter	1:87286987-87291068	21.6762	10.4607	-1.05113	0.00715491
XLOC_031230	PGSC0003DMG400016803	PHB1	5:46362663-46364311	26.2038	12.6389	-1.05191	0.0148989
XLOC_014927	PGSC0003DMG400004620	Huntingtin interacting protein K	12:59978860-59981391	98.549	47.5165	-1.05241	0.0047617
XLOC_009022	PGSC0003DMG400014405	Heat shock cognate protein 80	10:898834-902543	201.89	97.2618	-1.05363	0.00192034
XLOC_026470	PGSC0003DMG400009877	Electron carrier/ protein disulfide oxidoreductase	4:71080305-71084581	29.5788	14.2362	-1.05501	0.0122296
XLOC_018454	PGSC0003DMG400012612	Conserved gene of unknown function	2:47537291-47540976	46.9627	22.5866	-1.05605	0.00601828
XLOC_044900	PGSC0003DMG400017151	60S ribosomal protein L17	9:56921717-56924623	145.877	70.1536	-1.05617	0.00343436
XLOC_026521	PGSC0003DMG400009921	Cysteine protease 14	4:71882746-71884327	154.132	74.0654	-1.05729	0.00192034
XLOC_012025	PGSC0003DMG400013270	60S ribosomal protein L6	11:692879-694768	543.752	261.13	-1.05818	0.00192034
XLOC_003901	AXR4	-	1:76931612-76935223	17.9749	8.61044	-1.06182	0.0239892
XLOC_038427	PGSC0003DMG400022186	Conserved gene of unknown function	7:55331676-55332843	90.9106	43.5264	-1.06256	0.00715491
XLOC_031309	PGSC0003DMG402027186	Ribosomal protein L33	5:48084358-48089985	660.162	316	-1.0629	0.00192034
XLOC_028407	PGSC0003DMG400009968	25 kDa protein dehydrin	4:71448353-71449958	1141.74	546.313	-1.06343	0.00932004
XLOC_008920	PGSC0003DMG400008353	Conserved gene of unknown function	10:59117538-59121391	25.3948	12.142	-1.06453	0.00192034
XLOC_006076	PGSC0003DMG400025246	Histone H3.2	1:66323290-66327063	209.297	100.038	-1.06499	0.00192034
XLOC_010949	PGSC0003DMG400028693	Dnajc14 protein	11:6513121-6515348	14.1778	6.77243	-1.06589	0.0189594
XLOC_028543	PGSC0003DMG400028384	Conserved gene of unknown function	5:311393-315497	21.037	10.0433	-1.0667	0.0197456
XLOC_040994	PGSC0003DMG400007374	Extensin	8:40867746-40869477	28.4861	13.5897	-1.06775	0.00601828
XLOC_006432	PGSC0003DMG400000248	HB1	1:73906355-73907795	21.3047	10.1618	-1.06802	0.035955
XLOC_015145	PGSC0003DMG400007892	Temperature-induced lipocalin	12:2043679-2082841	155.763	74.2811	-1.06828	0.00601828
XLOC_023920	PGSC0003DMG400018094	Ribosomal protein L41	3:52661137-52662995	305.077	145.286	-1.07028	0.00192034
XLOC_029728	PGSC0003DMG400021832	D-alanyl-d-alanine carboxypeptidase	5:47068101-47069570	28.4604	13.5508	-1.07057	0.0148989
XLOC_019315	PGSC0003DMG400021102	Cationic amino acid transporter	2:29472193-29477472	10.7327	5.10511	-1.072	0.0353466
XLOC_013555	-	-	12:3769175-3786487	23.5936	11.2076	-1.07392	0.0204426
XLOC_028215	PGSC0003DMG400008000	L-asparaginase	4:67729870-67731431	115.578	54.7808	-1.07713	0.00192034
XLOC_011929	PGSC0003DMG400025372	Dof domain, zinc finger family protein	11:44330025-44332022	20.177	9.56177	-1.07736	0.0401142
XLOC_023717	emb1796	-	3:48357797-48360197	29.5391	13.9885	-1.07838	0.00192034
XLOC_034974	PGSC0003DMG400005916	LSM Sm family member	6:54267592-54270710	43.4724	20.562	-1.08012	0.0483448
XLOC_012164	PGSC0003DMG402016246	30S ribosomal protein S5	11:3162697-3169434	35.9111	16.9643	-1.08193	0.00192034
XLOC_044817	PGSC0003DMG400006100	Restricted tev movement 1	9:55062420-55063886	54.1126	25.5389	-1.08327	0.00715491
XLOC_040025	PGSC0003DMG400012292	Keratin-associated protein 6-2	8:55797773-55799083	1442.37	680.34	-1.08411	0.0309265
XLOC_029033	-	-	5:11216295-11219598	133.682	62.9624	-1.08625	0.00192034
XLOC_025051	PGSC0003DMG400010631	Calcium-binding allergen Ole e	4:12150073-12151066	186.206	87.6898	-1.08642	0.00192034
XLOC_035285	PGSC0003DMG401020055	40S ribosomal protein S24	6:59011299-59014327	448.897	211.27	-1.0873	0.00192034
XLOC_031131	PGSC0003DMG400013688	Oligopeptide transporter OPT family	5:43104643-43112648	166.978	78.585	-1.08734	0.00192034
XLOC_010578	-	-	10:52928394-52928646	675.508	317.797	-1.08787	0.00715491
XLOC_043154	BAM1	-	9:57420527-57423450	83.3377	39.1996	-1.08813	0.00192034
XLOC_028763	GALT1	-	5:4484318-4494218	9.47475	4.45493	-1.08869	0.0181982
XLOC_006964	PGSC0003DMG400025858	C2H2L domain class transcription factor	1:83903355-83905669	14.6109	6.83906	-1.09517	0.0174077
XLOC_013350	PGSC0003DMG400015387	Peptide N-glycanase	12:227244-229503	13.5394	6.33624	-1.09547	0.0232629
XLOC_010447	PGSC0003DMG400029850	Coiled-coil domain-containing protein	10:58061606-58065980	27.5367	12.8867	-1.09547	0.00715491
XLOC_011930	PGSC0003DMG400025373	Cinnamoyl-CoA reductase	11:44336440-44339472	22.0776	10.3215	-1.09693	0.0181982
XLOC_011688	PGSC0003DMG400026524	Splicing factor U2af small subunit A	11:39730452-39735497	42.4036	19.7836	-1.09988	0.00192034
XLOC_028306	PGSC0003DMG400005137	Conserved gene of unknown function	4:69658072-69663050	8.44246	3.93734	-1.10044	0.0232629
XLOC_014873	PGSC0003DMG400004572	Adenosylhomocysteinase	12:59284561-59286935	120.629	56.1837	-1.10235	0.00192034
XLOC_027799	PGSC0003DMG400025324	40S ribosomal protein S15a-1	4:56285155-56292293	655.994	304.107	-1.10911	0.00192034
XLOC_003797	-	-	1:75228284-75230019	21.4325	9.89153	-1.11553	0.029652
XLOC_017458	PGSC0003DMG400021164	Conserved gene of unknown function	2:29679194-29679905	83.7029	38.5789	-1.11747	0.00343436
XLOC_031489	PGSC0003DMG400023364	Conserved gene of unknown function	5:51325270-51326262	35.4926	16.3504	-1.11819	0.0272124
XLOC_023173	PGSC0003DMG400031347	Amino acid transporter family protein	3:31760105-31768665	15.9999	7.36647	-1.11902	0.0331478
XLOC_022931	-	-	3:15354666-15367992	32.3865	14.9077	-1.11933	0.00192034
XLOC_030708	-	-	5:19147896-19163567	27.4015	12.6026	-1.12053	0.00343436
XLOC_013039	PGSC0003DMG400000462	RNA binding protein	11:39477398-39484463	30.7999	14.1485	-1.12227	0.0148989
XLOC_008337	-	-	10:48393321-48395238	35.3597	16.2364	-1.12287	0.0239892
XLOC_018177	PGSC0003DMG400004537	Conserved gene of unknown function	2:42845325-42847895	18.0783	8.29974	-1.12312	0.0047617
XLOC_034038	PGSC0003DMG400015641	Gene of unknown function	6:28884214-28886674	19.2098	8.78945	-1.128	0.0497141
XLOC_030369	PGSC0003DMG400022632	Inactive receptor kinase	5:6570500-6572604	9.80444	4.48493	-1.12835	0.0445478
XLOC_039685	PGSC0003DMG400014795	Defender against cell death 1	8:49099395-49104976	58.9498	26.9397	-1.12975	0.00192034
XLOC_033731	PGSC0003DMG402030137	Gene of unknown function	6:9767444-9782949	33.2958	15.1998	-1.13129	0.00601828
XLOC_043150	STH-2	-	9:57388063-57393407	590.355	269.11	-1.13339	0.029652
XLOC_013371	PGSC0003DMG400015371	Chloroplast protein HCF243	12:432386-434789	15.4044	7.02035	-1.13373	0.00715491
XLOC_038082	NFD6	-	7:49652178-49655000	35.9999	16.4053	-1.13383	0.0326132
XLOC_005962	PGSC0003DMG400001119	Histone H3.2	1:63451346-63452002	146.449	66.7234	-1.13413	0.00192034
XLOC_041983	PGSC0003DMG400020906	Plasma membrane intrinsic protein	9:5809493-5813313	54.5858	24.7945	-1.1385	0.00715491
XLOC_013598	PGSC0003DMG400000311	Protein cbxX, chromosomal	12:4491513-4495768	14.4333	6.54644	-1.14062	0.0122296
XLOC_011792	PGSC0003DMG400008082	GATA-1 zinc finger protein	11:41570143-41575331	16.3702	7.42452	-1.1407	0.0479208
XLOC_027368	PGSC0003DMG400026700	Hydroxymethylglutaryl-CoA lyase, mitochondrial	4:36015348-36020306	10.7276	4.86231	-1.14161	0.0174077
XLOC_003138	PGSC0003DMG400033112	Heavy-metal-associated domain-containing protein	1:61538312-61541184	42.2547	19.0555	-1.14891	0.00192034
XLOC_005784	PGSC0003DMG400044996	Conserved gene of unknown function	1:57992407-57992878	79.909	35.9557	-1.15214	0.0290948
XLOC_026140	-	-	4:64789949-64800987	9.80953	4.41278	-1.1525	0.0148989
XLOC_004634	PGSC0003DMG401030252	Conserved gene of unknown function	1:600257-707477	141.028	63.3832	-1.15381	0.00192034
XLOC_028356	PGSC0003DMG400003769	Histone H3.3	4:70544997-70547124	53.4446	24.0176	-1.15395	0.021883
XLOC_017747	PGSC0003DMG400021710	Conserved gene of unknown function	2:35545339-35546703	20.3685	9.14797	-1.15481	0.0474847
XLOC_036772	PGSC0003DMG400019279	Conserved gene of unknown function	7:53782542-53786256	125.854	56.4705	-1.15618	0.00192034
XLOC_011606	SIR	-	11:37500865-37505888	102.571	45.9687	-1.1579	0.00192034
XLOC_036207	PGSC0003DMG400013559	UDP-glucosyltransferase	7:41160479-41162106	14.4548	6.47437	-1.15874	0.0353466
XLOC_019701	PGSC0003DMG400013656	Caldesmon	2:37890433-37894338	175.105	78.3582	-1.16007	0.00192034
XLOC_012971	PGSC0003DMG400033334	Bacterial spot disease resistance protein 4	11:37644262-37650835	8.67574	3.88053	-1.16074	0.0464981
XLOC_022107	PGSC0003DMG400014124	Zinc finger protein	3:56883542-56884571	24.0164	10.7282	-1.16261	0.04065
XLOC_031461	PGSC0003DMG400023389	Protein YIP1	5:50977043-50979233	10.6251	4.7409	-1.16424	0.0309265
XLOC_018947	PGSC0003DMG400015467	Pentatricopeptide repeat-containing protein, mitochondrial	2:21430863-21435169	19.1406	8.53683	-1.16487	0.0342612
XLOC_026528	CP12-3	-	4:72039177-72040140	29.0465	12.9491	-1.16552	0.02785
XLOC_017494	PGSC0003DMG400003068	Nonclathrin coat protein zeta2-COP	2:30370275-30375332	55.4546	24.7065	-1.16642	0.00343436
XLOC_014911	PGSC0003DMG400004605	Ubiquitin extension protein	12:59818903-59821228	315.618	140.438	-1.16825	0.00192034
XLOC_015354	PGSC0003DMG400024281	Gamma aminobutyrate transaminase isoform2	12:5776437-5786758	33.6602	14.9607	-1.16987	0.0047617
XLOC_006891	PGSC0003DMG400033581	Conserved gene of unknown function	1:82628783-82633626	22.0888	9.80707	-1.17142	0.0430796
XLOC_022055	PGSC0003DMG400019515	SET protein, phospatase 2A inhibitor	3:55936626-55943628	50.8891	22.5798	-1.17232	0.00192034
XLOC_038399	PGSC0003DMG400022207	SUMO	7:55064670-55067397	52.8172	23.4302	-1.17264	0.00343436
XLOC_042771	-	-	9:48295587-48297182	41.4443	18.3554	-1.17497	0.0401142
XLOC_034163	-	-	6:35213995-35251335	12.2219	5.39289	-1.18034	0.0492815
XLOC_016283	PGSC0003DMG400004972	Receptor kinase	12:54052009-54058274	9.51181	4.19561	-1.18084	0.0497141
XLOC_014909	PGSC0003DMG401004603	Receptor kinase 3	12:59787415-59793069	16.0421	7.0656	-1.18298	0.0112769
XLOC_011647	PGSC0003DMG400000404	UDP-glucuronate decarboxylase 2	11:38855860-38860319	38.7658	17.0688	-1.18342	0.00192034
XLOC_033212	PGSC0003DMG400003368	60S ribosomal protein L12	6:55837540-55838284	919.972	404.227	-1.18643	0.0047617
XLOC_020101	PGSC0003DMG400010096	Conserved gene of unknown function	2:44980634-44983764	21.5926	9.48072	-1.18746	0.00823445
XLOC_039878	PAK	-	8:53410279-53421743	17.1049	7.50979	-1.18757	0.0246095
XLOC_025328	-	-	4:31215251-31226399	37.3509	16.3194	-1.19455	0.00192034
XLOC_044669	PGSC0003DMG400031863	Kinase interacting family protein	9:51889192-51891550	22.9066	9.99502	-1.19648	0.0122296
XLOC_044627	CESA4	-	9:50786542-50797810	23.8293	10.3918	-1.19729	0.00192034
XLOC_037900	PGSC0003DMG400006159	Dopamine beta-monooxygenase	7:44592688-44594176	19.512	8.48485	-1.2014	0.0189594
XLOC_038535	-	-	7:13943478-13945305	11.0886	4.7998	-1.20803	0.0370821
XLOC_043519	AtPPa4	-	9:2142106-2145943	42.4709	18.3212	-1.21296	0.0381038
XLOC_012967	PGSC0003DMG401010918	Conserved gene of unknown function	11:37370692-37377108	17.5612	7.56749	-1.21451	0.00192034
XLOC_010524	PGSC0003DMG400008377	Protein kinase; Calcium-binding EF-hand	10:59258870-59264872	25.2919	10.8887	-1.21585	0.00192034
XLOC_013379	PGSC0003DMG400015364	CT099	12:530440-532695	24.135	10.3599	-1.22012	0.0047617
XLOC_034923	PGSC0003DMG400026938	Metal ion binding protein	6:53411224-53413634	92.6159	39.7436	-1.22054	0.00192034
XLOC_038462	ATKP1	-	7:55861766-55869714	14.5713	6.25247	-1.22063	0.00192034
XLOC_014943	PGSC0003DMG400004634	Sentrin/sumo-specific protease	12:60196692-60201901	12.0315	5.15468	-1.22286	0.0336607
XLOC_030027	PGSC0003DMG400028331	Zeatin O-glucosyltransferase	5:237548-239420	33.6205	14.3401	-1.22929	0.00192034
XLOC_036726	PGSC0003DMG400012407	Conserved gene of unknown function	7:53064017-53067226	37.0219	15.7672	-1.23145	0.00192034
XLOC_027679	PGSC0003DMG400012797	Short-chain dehydrogenase/reductase family protein	4:52802505-52809035	18.2799	7.77767	-1.23285	0.0331478
XLOC_015155	PGSC0003DMG400007899	CBL-interacting protein kinase 7	12:2229647-2231821	64.9321	27.6001	-1.23426	0.00192034
XLOC_035738	PGSC0003DMG400004098	Nucleolar protein,Nop52 containing protein	7:10995788-10998933	68.0229	28.9118	-1.23436	0.00192034
XLOC_011960	PGSC0003DMG400015523	Chitinase 1	11:45014207-45015317	100.148	42.5542	-1.23476	0.00192034
XLOC_018162	PGSC0003DMG400021411	Conserved gene of unknown function	2:42611501-42612344	63.3877	26.8945	-1.23689	0.0047617
XLOC_001081	ATE1	-	00:12642986-12647739	33.3502	14.1336	-1.23856	0.0131207
XLOC_044700	PGSC0003DMG400011398	P23 co-chaperone	9:52524186-52528421	277.852	117.495	-1.24171	0.00192034
XLOC_022397	PGSC0003DMG400022893	Elicitor-inducible cytochrome P450	3:61460729-61468433	62.1128	26.2379	-1.24324	0.00192034
XLOC_045158	-	-	ERCC-00108:1-1022	118.838	50.1893	-1.24354	0.00192034
XLOC_028648	PGSC0003DMG400025112	Conserved gene of unknown function	5:1737541-1738700	36.8052	15.5154	-1.24621	0.0047617
XLOC_004503	PGSC0003DMG400001646	Ubiquitin-protein ligase BRE1A	1:87086177-87088612	64.5169	27.1212	-1.25026	0.00192034
XLOC_029666	PGSC0003DMG400014607	Aspartyl protease family protein	5:45880234-45881822	14.5148	6.0987	-1.25095	0.0246095
XLOC_031404	AC58	-	5:50245289-50248122	35.6657	14.895	-1.2597	0.00192034
XLOC_037000	PGSC0003DMG400011178	Reticulon B21	7:689801-695517	10.9038	4.55347	-1.25979	0.0122296
XLOC_031310	PGSC0003DMG400027187	Proline transporter 3	5:48090780-48095833	31.592	13.17	-1.26231	0.00932004
XLOC_021758	NF-YC4	-	3:50459293-50464194	22.9035	9.52102	-1.26638	0.0319925
XLOC_021298	PGSC0003DMG400018849	Leucine-rich repeat receptor kinase	3:38519815-38524112	26.347	10.9344	-1.26876	0.00601828
XLOC_038568	-	-	7:51090151-51091553	125.252	51.9261	-1.2703	0.00192034
XLOC_033119	PGSC0003DMG400027000	Hyoscyamine 6-dioxygenase	6:54083415-54090670	140.869	58.3635	-1.27121	0.00192034
XLOC_021791	PGSC0003DMG400015230	Pectate lyase	3:51332583-51334561	84.4654	34.9592	-1.27269	0.00192034
XLOC_012422	PGSC0003DMG400009211	Acyltransferase	11:9161037-9162213	22.3828	9.26222	-1.27296	0.0165669
XLOC_018258	PGSC0003DMG400010025	Multicopper oxidase	2:44456658-44459731	50.0933	20.686	-1.27596	0.00192034
XLOC_017686	PGSC0003DMG400022420	Pak inhibitor skb15	2:34503265-34507214	27.5794	11.3851	-1.27644	0.0112769
XLOC_037243	PGSC0003DMG400028744	Small molecular heat shock protein 10	7:6434709-6436546	95.8412	39.4992	-1.27882	0.00192034
XLOC_023944	PGSC0003DMG400025330	BRASSINOSTEROID INSENSITIVE 1-associated receptor kinase 1	3:53128955-53133993	23.4966	9.68335	-1.27888	0.00715491
XLOC_035106	PGSC0003DMG400030405	Heat shock cognate 70 kDa protein 1	6:56527985-56530975	78.3066	32.2276	-1.28084	0.00192034
XLOC_029010	PGSC0003DMG400018610	Elicitor resposible protein	5:10479521-10480474	908.288	373.02	-1.2839	0.00192034
XLOC_022424	PGDH	-	3:61835015-61838224	207.963	85.3042	-1.28564	0.00192034
XLOC_000429	PGSC0003DMG400016009	S-adenosylmethionine decarboxylase proenzyme	00:23474646-23479180	21.2603	8.71952	-1.28584	0.00192034
XLOC_021592	PGSC0003DMG400000545	UP-9A	3:47115189-47115883	46.7484	19.1713	-1.28597	0.021154
XLOC_027089	PGSC0003DMG400033662	Hydrolase/ protein serine/threonine phosphatase	4:15290399-15295203	10.549	4.31966	-1.28812	0.00192034
XLOC_041273	PGSC0003DMG401002397	40S ribosomal protein S30	8:48910092-48911830	682.856	279.582	-1.28831	0.00192034
XLOC_018274	PSBO	-	2:44695144-44696700	26.1358	10.6766	-1.29158	0.0122296
XLOC_036809	THI1	-	7:54327914-54330135	168.721	68.8199	-1.29374	0.00192034
XLOC_006293	PGSC0003DMG400000140	ATP binding protein	1:71525378-71528227	9.42002	3.82872	-1.29887	0.0112769
XLOC_013232	PGSC0003DMG402027395	2-oxoglutarate-dependent dioxygenase	11:43680618-43689241	39.8505	16.1687	-1.30139	0.0232629
XLOC_026634	PGSC0003DMG400005960	Glucosyltransferase	4:2048619-2050163	23.0527	9.34029	-1.3034	0.00823445
XLOC_032669	PGSC0003DMG400026141	Gene of unknown function	6:45798109-45799031	24.9275	10.0892	-1.30492	0.0381038
XLOC_003296	-	-	1:65289736-65294025	53.8908	21.7871	-1.30657	0.00192034
XLOC_027514	PGSC0003DMG402010686	Conserved gene of unknown function	4:45979571-46073040	64.325	25.8923	-1.31286	0.0122296
XLOC_035401	IRX3	-	7:1104236-1110318	44.8601	18.0513	-1.31333	0.00192034
XLOC_028425	PGSC0003DMG400009985	Serine/threonine-protein kinase cx32	4:71681367-71686383	8.85441	3.56012	-1.31447	0.04509
XLOC_031456	PGSC0003DMG400023394	40S ribosomal protein S17	5:50934440-50937357	241.432	96.9565	-1.31621	0.00192034
XLOC_043317	PGSC0003DMG401016626	Dopamine beta-monooxygenase	9:60411218-60413766	17.3275	6.94377	-1.31927	0.0140508
XLOC_013048	PGSC0003DMG400026532	Deacetylase	11:39737245-39747899	281.966	112.945	-1.31989	0.00192034
XLOC_042767	FKD1	-	9:48167777-48172942	16.3337	6.5185	-1.32524	0.00823445
XLOC_029901	PGSC0003DMG400023523	Histone H4	5:50351070-50351602	200.945	80.1745	-1.32559	0.00192034
XLOC_035017	PGSC0003DMG400007142	Conserved gene of unknown function	6:54914337-54916831	17.761	7.07996	-1.3269	0.010334
XLOC_025993	PGSC0003DMG400025079	Interferon-induced GTP-binding protein mx	4:61310817-61312959	8.74555	3.482	-1.32863	0.0265306
XLOC_041252	PGSC0003DMG400009303	Prli-interacting factor l	8:48609876-48615043	12.2015	4.84509	-1.33246	0.0353466
XLOC_024759	PGSC0003DMG400032561	Sil1	4:4904955-4912061	10.412	4.13409	-1.33261	0.0411667
XLOC_042061	-	-	9:8129930-8131277	58.9115	23.2352	-1.34224	0.00192034
XLOC_036570	PGSC0003DMG400020442	177 protein	7:50186799-50192025	34.7922	13.6939	-1.34523	0.0197456
XLOC_034335	PGSC0003DMG400030763	Acyl carrier protein	6:40833789-40837963	177.948	70.0077	-1.34587	0.00192034
XLOC_040352	PGSC0003DMG400005851	2,4-dihydroxyhept-2-ene-1,7-dioic acid aldolase	8:5382429-5383765	51.4273	20.2192	-1.34681	0.00192034
XLOC_004218	PGSC0003DMG400033570	MADS transcriptional factor	1:82400438-82408299	73.3472	28.8305	-1.34714	0.00192034
XLOC_012011	PGSC0003DMG400013283	Cystatin	11:472927-476072	43.0755	16.9271	-1.34753	0.0225795
XLOC_032121	CPD	-	6:25754871-25764351	9.44932	3.70641	-1.35019	0.0396447
XLOC_020516	PGSC0003DMG400005048	Pentatricopeptide repeat-containing protein	3:2352220-2353598	34.9605	13.7026	-1.35128	0.0047617
XLOC_018370	ATEXPA5	-	2:46128425-46130689	20.5789	8.0525	-1.35366	0.0148989
XLOC_042951	PGSC0003DMG400031791	Pectinesterase	9:52856929-52860492	16.7565	6.55409	-1.35425	0.00601828
XLOC_010935	PGSC0003DMG400014108	Cytosolic 5'-nucleotidase III	11:6127788-6206188	35.9709	14.0639	-1.35483	0.0181982
XLOC_031692	PGSC0003DMG400001232	Phototropic-responsive NPH3 family protein	6:2161793-2165615	9.91353	3.86398	-1.35931	0.00823445
XLOC_011004	PGSC0003DMG400003986	Structural molecule	11:7703251-7717516	16.5784	6.45862	-1.36001	0.0047617
XLOC_028743	PGSC0003DMG400030553	ATP binding / protein kinase/ protein serine/threonine kinase/ protein tyrosine kinase/ sugar binding	5:3975676-3980357	10.0314	3.89417	-1.36514	0.02785
XLOC_030705	PGSC0003DMG400027438	Transcription factor	5:18954547-18967544	44.4209	17.2413	-1.36537	0.00192034
XLOC_018413	PGSC0003DMG400000531	Spotted leaf protein	2:46769794-46772479	13.2441	5.13669	-1.36644	0.00343436
XLOC_021996	PGSC0003DMG400024530	Protein COBRA	3:54861543-54863584	17.2219	6.66905	-1.36869	0.00823445
XLOC_003634	PGSC0003DMG400000045	Water channel protein	1:72262978-72265501	72.5	27.9077	-1.37732	0.00192034
XLOC_036821	ENODL9	-	7:54513111-54514562	50.9503	19.6092	-1.37756	0.00192034
XLOC_013872	PGSC0003DMG400005365	Formin 1	12:13247904-13252546	10.7614	4.13038	-1.38152	0.00192034
XLOC_011728	PGSC0003DMG400026347	Protein phosphatase 1 regulatory subunit SDS22	11:40562310-40568147	13.7485	5.26773	-1.38402	0.0131207
XLOC_036908	PGSC0003DMG400022262	Conserved gene of unknown function	7:55909467-55912272	11.8861	4.54567	-1.38671	0.0309265
XLOC_036583	PGSC0003DMG400020434	Ribosomal protein L11	7:50350280-50352702	145.703	55.6862	-1.38764	0.00192034
XLOC_031432	PGSC0003DMG400023416	Dehydroascorbate reductase	5:50507631-50514220	61.6438	23.5306	-1.38942	0.00192034
XLOC_011679	PGSC0003DMG400000432	Glucosyltransferase	11:39558016-39559674	57.5851	21.9615	-1.39072	0.00192034
XLOC_013009	HSP70	-	11:38747597-38755593	27.384	10.4384	-1.39143	0.00192034
XLOC_010051	PGSC0003DMG400019185	Diphenol oxidase	10:50596768-50599495	9.91138	3.76578	-1.39613	0.0284479
XLOC_044699	PGSC0003DMG400011397	WD-repeat protein	9:52512934-52523522	10.517	3.99238	-1.3974	0.0487934
XLOC_037363	PGSC0003DMG403013782	Replication factor A	7:12420261-12426753	17.24	6.52533	-1.40164	0.0181982
XLOC_009710	PGSC0003DMG400010512	Conserved gene of unknown function	10:36223527-36228125	17.4812	6.5747	-1.41081	0.00192034
XLOC_010894	TBL36	-	11:5329266-5332524	74.0854	27.8362	-1.41223	0.00192034
XLOC_030064	PGSC0003DMG400028307	Conserved gene of unknown function	5:735637-737166	10.999	4.10928	-1.42041	0.0411667
XLOC_024568	PGSC0003DMG400007457	DNA binding protein	4:718892-722915	22.0294	8.21639	-1.42286	0.0381038
XLOC_018040	PGSC0003DMG400003597	Conserved gene of unknown function	2:40460958-40462054	14.605	5.43006	-1.42742	0.0464981
XLOC_040287	PGSC0003DMG400018503	DnaJ domain containing protein	8:3971114-3975813	25.961	9.63717	-1.42967	0.00192034
XLOC_026200	PGSC0003DMG400004952	Branched-chain amino acid aminotransferase	4:66257238-66257757	100.841	37.332	-1.4336	0.00192034
XLOC_013007	PGSC0003DMG400000442	Conserved gene of unknown function	11:38720862-38726502	23.4388	8.65847	-1.43672	0.0455431
XLOC_035824	PGSC0003DMG400008659	ROP	7:15632582-15635460	22.8575	8.43882	-1.43756	0.0112769
XLOC_028721	ATPAP2	-	5:3536537-3543424	17.3674	6.40796	-1.43845	0.0284479
XLOC_028216	PGSC0003DMG400008001	D-type cyclin family 3 subgroup 3	4:67754013-67756091	21.877	8.06325	-1.43998	0.0165669
XLOC_019368	PGSC0003DMG400003084	Two-component response regulator ARR8	2:30408572-30409907	37.4052	13.704	-1.44864	0.00192034
XLOC_022108	PGSC0003DMG400014125	Conserved gene of unknown function	3:56901817-56903706	20.1945	7.3904	-1.45024	0.00343436
XLOC_032235	PGSC0003DMG400029079	Conserved gene of unknown function	6:31629773-31632211	24.0662	8.78493	-1.45391	0.00192034
XLOC_013122	PGSC0003DMG400008063	Fasciclin-like AGP 13	11:41180319-41182265	43.4641	15.7741	-1.46227	0.0157618
XLOC_036537	PGSC0003DMG400009375	Reticulon B17	7:49627155-49629573	12.9635	4.69895	-1.46405	0.021883
XLOC_045154	-	-	ERCC-00092:4-1124	27.8645	10.0692	-1.46848	0.00715491
XLOC_033396	PGSC0003DMG400020151	SET domain protein	6:58649102-58656626	12.5185	4.50177	-1.47549	0.00192034
XLOC_023159	-	-	3:31022972-31035215	9.53215	3.42664	-1.47601	0.0131207
XLOC_004516	PGSC0003DMG400001634	Conserved gene of unknown function	1:87176207-87176782	70.6477	25.36	-1.47809	0.00601828
XLOC_029437	PGSC0003DMG400010900	Cytosolic acetoacetyl-coenzyme A thiolase	5:35184427-35191140	49.7673	17.8617	-1.47833	0.00192034
XLOC_012461	PGSC0003DMG400029027	Mitochondrial prohibitin 1	11:10200735-10212363	28.4017	10.1681	-1.48193	0.0047617
XLOC_010584	-	-	10:58211868-58212341	222.615	79.5291	-1.485	0.00192034
XLOC_019132	PGSC0003DMG400006945	Conserved gene of unknown function	2:26261491-26271479	112.626	40.197	-1.48639	0.00192034
XLOC_029711	PGSC0003DMG400007234	Leucine-rich repeat receptor kinase	5:46736982-46743172	10.8475	3.81699	-1.50686	0.00192034
XLOC_031320	PGSC0003DMG400027196	Protein phosphatase 2C	5:48266484-48268406	50.3809	17.7079	-1.50849	0.00192034
XLOC_024049	PGSC0003DMG400024642	Glucan endo-1,3-beta-glucosidase 3	3:55120547-55124682	17.8855	6.27389	-1.51135	0.035955
XLOC_015075	PGSC0003DMG400007844	Glutathione S-transferase	12:1126645-1128097	79.5077	27.6555	-1.52353	0.00192034
XLOC_028198	PGSC0003DMG400021533	Hspc200	4:67296726-67300419	25.9409	8.98183	-1.53015	0.00192034
XLOC_012024	PGSC0003DMG400013271	Blue (Type 1) copper domain	11:644079-646332	44.9679	15.4766	-1.53881	0.0122296
XLOC_025961	PGSC0003DMG400024093	Ci21B protein	4:60138728-60194698	181.919	62.4109	-1.54342	0.00192034
XLOC_042818	PGSC0003DMG400009714	Kinesin light chain	9:49772100-49781941	10.3133	3.53468	-1.54485	0.00601828
XLOC_037785	PGSC0003DMG400013547	Sucrose sythase	7:40610341-40613974	302.337	103.55	-1.54583	0.00192034
XLOC_004622	PGSC0003DMG400022791	Xyloglucan endotransglucosylase/hydrolase 13	1:353635-357015	39.4715	13.5159	-1.54616	0.00192034
XLOC_003524	ATEXPB2	-	1:70112673-70117387	74.7666	25.5798	-1.54739	0.00192034
XLOC_002148	-	-	1:7311553-7315422	17.741	6.06788	-1.54783	0.0140508
XLOC_031194	PGSC0003DMG400006993	Class III peroxidase	5:45421782-45429915	21.9833	7.50982	-1.54956	0.0148989
XLOC_010567	-	-	10:41500370-41500820	135.71	45.8159	-1.56661	0.00192034
XLOC_025986	PGSC0003DMG402025083	Peroxidase	4:61099774-61103157	89.9921	30.3675	-1.56727	0.00192034
XLOC_016556	PGSC0003DMG400004660	Serine hydroxymethyltransferase	12:59277124-59280346	28.5715	9.63361	-1.56843	0.00192034
XLOC_029558	PGSC0003DMG402013687	Mitochondrial import receptor subunit TOM7-1	5:43115992-43119793	68.051	22.8441	-1.57479	0.021883
XLOC_013066	PGSC0003DMG400007410	60s acidic ribosomal protein	11:39956263-39958957	732.888	245.024	-1.58067	0.00192034
XLOC_032109	PGSC0003DMG400023815	Expansin	6:24929806-24931111	75.1529	25.0096	-1.58735	0.00192034
XLOC_028224	WOX4	-	4:67907089-67908767	33.8539	11.2595	-1.58818	0.00192034
XLOC_011826	PGSC0003DMG400019671	Glutaredoxin	11:42256846-42257378	44.0255	14.553	-1.59703	0.0319925
XLOC_016133	PGSC0003DMG400028619	Conserved gene of unknown function	12:49905749-49909013	20.4774	6.76571	-1.59772	0.00715491
XLOC_035970	PGSC0003DMG400008432	Conserved gene of unknown function	7:26044762-26051060	12.3535	4.07461	-1.60018	0.00192034
XLOC_008407	PGSC0003DMG400019123	Pectinesterase inhibitor	10:50246616-50247509	40.304	13.2599	-1.60386	0.00192034
XLOC_036474	PGSC0003DMG400018374	Structural molecule	7:48387966-48393433	16.3559	5.37546	-1.60535	0.0246095
XLOC_009685	PGSC0003DMG400028773	Conserved gene of unknown function	10:33915381-33920720	15.4366	5.06374	-1.60808	0.00343436
XLOC_012166	FAS1	-	11:3221862-3229716	31.5945	10.3483	-1.61028	0.00192034
XLOC_028059	PGSC0003DMG400030836	Conserved gene of unknown function	4:64124906-64136572	41.4903	13.5779	-1.61152	0.00343436
XLOC_040017	PGSC0003DMG400012298	98b	8:55712682-55715895	55.8118	18.2248	-1.61467	0.00192034
XLOC_001937	-	-	1:1690894-1695465	15.1453	4.93334	-1.61824	0.0336607
XLOC_025786	PGSC0003DMG400031205	Chloroplast lumen common family protein	4:54673788-54678343	9.62782	3.12295	-1.6243	0.0464981
XLOC_026673	PGSC0003DMG400029452	Disease resistance protein	4:3005149-3007740	25.6663	8.32432	-1.62447	0.00192034
XLOC_017542	CESA8	-	2:31665393-31670190	31.5908	10.2003	-1.63089	0.00192034
XLOC_045162	-	-	ERCC-00116:0-1991	14.7866	4.76493	-1.63376	0.00343436
XLOC_003340	PGSC0003DMG400025261	Histone H3.2	1:66283790-66286180	172.471	55.4776	-1.63638	0.00192034
XLOC_035522	PGSC0003DMG400030719	F-box protein	7:3438631-3445601	149.577	47.8918	-1.64304	0.00192034
XLOC_013571	PGSC0003DMG400000297	Senescence-associated protein	12:4089642-4094871	14.1278	4.50333	-1.64947	0.0232629
XLOC_030377	PGSC0003DMG402022640	Two-component sensor protein histidine protein kinase	5:6751582-6754973	47.6766	15.1827	-1.65085	0.00192034
XLOC_044744	PGSC0003DMG400031831	Mavicyanin	9:53253078-53255763	28.0429	8.9282	-1.6512	0.02785
XLOC_017876	PGSC0003DMG400013629	Cytochrome P450 hydroxylase	2:37830618-37832512	18.4355	5.83647	-1.65932	0.0047617
XLOC_041912	PGSC0003DMG400002689	Receptor kinase	9:4088415-4091351	24.614	7.77079	-1.66335	0.00192034
XLOC_016242	PGSC0003DMG400028839	Vacuolar H+-ATPase A1 subunit isoform	12:53317484-53327184	494.804	155.722	-1.66789	0.0370821
XLOC_040021	PGSC0003DMG400012294	Methanol inducible protein	8:55753274-55754847	964.317	303.386	-1.66835	0.00192034
XLOC_016586	PGSC0003DMG400004688	S-adenosylmethionine synthase 2	12:59802970-59805338	177.919	55.8785	-1.67086	0.00192034
XLOC_020202	PGSC0003DMG400001304	Protein P21	2:46538305-46539612	40.0443	12.552	-1.67368	0.00192034
XLOC_018261	PGSC0003DMG400010027	Zinc finger protein	2:44493414-44494622	17.0518	5.33029	-1.67764	0.010334
XLOC_007212	PGSC0003DMG400014672	C-7 protein	1:88271448-88272913	93.9048	29.1818	-1.68613	0.00192034
XLOC_026502	PGSC0003DMG400009903	Conserved gene of unknown function	4:71579920-71582330	17.0804	5.29925	-1.68848	0.0181982
XLOC_028867	PGSC0003DMG400015617	Gene of unknown function	5:6977433-6978218	25.4022	7.86497	-1.69144	0.021154
XLOC_019776	PGSC0003DMG400003571	Zeamatin	2:39275619-39277678	18.427	5.70376	-1.69184	0.0365063
XLOC_037316	PGSC0003DMG402009562	Pseudouridine synthase	7:9520345-9554686	40.9654	12.6792	-1.69194	0.0474847
XLOC_043530	PGSC0003DMG400008938	Endo-1,4-beta-glucanase	9:2345618-2351097	49.577	15.2168	-1.70401	0.00192034
XLOC_004312	PGSC0003DMG400025757	Proline-rich cell wall protein	1:83796792-83799730	39.7618	12.2034	-1.7041	0.00192034
XLOC_017083	PGSC0003DMG400008673	Endochitinase (Chitinase)	2:19537306-19539201	269.902	82.6323	-1.70766	0.00192034
XLOC_010230	PGSC0003DMG400010470	Subtilase	10:54786307-54789119	14.6804	4.4735	-1.71442	0.00192034
XLOC_006147	PGSC0003DMG400001703	Protein binding / zinc ion binding	1:68092497-68096447	12.3982	3.72514	-1.73476	0.00192034
XLOC_001819	-	-	00:45864695-45865247	50.547	15.165	-1.73688	0.0112769
XLOC_043404	PGSC0003DMG400020345	Diphenol oxidase	9:384604-388145	39.48	11.8438	-1.73699	0.00192034
XLOC_001932	PGSC0003DMG400032229	Dirigent 2	1:1576194-1577007	30.8202	9.24091	-1.73777	0.00715491
XLOC_006097	PGSC0003DMG400028980	PRLI-interacting factor A	1:66899618-66901220	34.955	10.4337	-1.74425	0.00192034
XLOC_036740	PGSC0003DMG402012419	Cmp-2-keto-3-deoctulosonate (Cmp-kdo) cytidyltransferase	7:53248979-53254333	95.8254	28.5732	-1.74574	0.00192034
XLOC_024654	PGSC0003DMG400029505	NRC1	4:2813380-3000924	36.0576	10.7241	-1.74945	0.00192034
XLOC_039827	PGSC0003DMG400004799	Conserved gene of unknown function	8:52495553-52500861	46.2011	13.712	-1.75249	0.00192034
XLOC_017926	PGSC0003DMG400001528	Class II chitinase	2:38744460-38745679	99.1047	29.3503	-1.75558	0.00192034
XLOC_001769	-	-	00:27850075-27850331	222.911	65.7107	-1.76227	0.0290948
XLOC_017862	NAP57	-	2:37530114-37532382	217.642	63.4563	-1.77812	0.00192034
XLOC_032836	PGSC0003DMG400028544	Acyl-protein thioesterase	6:49693374-49696372	15.758	4.57993	-1.78268	0.00932004
XLOC_018700	CIPK23	-	2:11576700-11584119	67.0474	19.462	-1.78452	0.00192034
XLOC_025992	PGSC0003DMG400025080	Interferon-induced GTP-binding protein mx	4:61292496-61294861	23.8661	6.92555	-1.78496	0.00192034
XLOC_030410	PGSC0003DMG401004120	Auxin-induced protein 5NG4	5:7568009-7571552	112.242	32.4419	-1.79069	0.00192034
XLOC_016975	-	-	2:15059434-15060821	37.9601	10.8195	-1.81085	0.00343436
XLOC_028155	PGSC0003DMG400004921	ANT	4:66588303-66592231	19.9836	5.69495	-1.81106	0.00192034
XLOC_020642	PGSC0003DMG400030255	Sn-1 protein	3:6228658-6232687	270.163	76.9796	-1.81128	0.00192034
XLOC_010334	PGSC0003DMG400028222	KED	10:56404652-56410132	43.7475	12.4463	-1.81348	0.00192034
XLOC_003202	AtGolS1	-	1:63035281-63038003	11.1898	3.18113	-1.81457	0.035955
XLOC_020256	PGSC0003DMG400000488	50S ribosomal protein L12, chloroplastic	2:47130813-47131746	17.3406	4.88101	-1.8289	0.0435605
XLOC_005993	PGSC0003DMG400006822	Geranylgeranyl hydrogenase	1:64375377-64376946	31.4856	8.84686	-1.83145	0.00192034
XLOC_035298	PGSC0003DMG402024041	Shikimate dehydrogenase	6:59259187-59264255	11.4465	3.20778	-1.83526	0.00192034
XLOC_038366	PGSC0003DMG400013918	Trichohyalin	7:54624220-54627334	44.375	12.4128	-1.83792	0.00192034
XLOC_017967	PGSC0003DMG400003654	Peroxidase	2:39070254-39074938	91.3533	25.4947	-1.84126	0.00192034
XLOC_036917	PGSC0003DMG400046514	Conserved gene of unknown function	7:56002739-56010177	26.3715	7.31889	-1.84928	0.0131207
XLOC_010599	PGSC0003DMG400013358	Conserved gene of unknown function	11:341213-345072	10.8741	3.01104	-1.85256	0.0197456
XLOC_019837	PGSC0003DMG400003522	Galactinol synthase	2:40242371-40243903	27.2056	7.5061	-1.85777	0.00192034
XLOC_025524	-	-	4:43765495-43769175	139.134	38.1793	-1.86562	0.00192034
XLOC_043449	SIS	-	9:1082545-1086035	17.8575	4.89567	-1.86695	0.0047617
XLOC_031458	PGSC0003DMG400023392	Small nuclear ribonucleoprotein E	5:50945738-50948895	142.449	39.0494	-1.86708	0.00192034
XLOC_006343	-	-	1:72430618-72477775	69.3776	18.9169	-1.8748	0.00192034
XLOC_029821	PGSC0003DMG400027161	60S ribosomal protein L29	5:48684045-48685234	617.575	166.403	-1.89193	0.00192034
XLOC_010791	PGSC0003DMG400016176	Conserved gene of unknown function	11:3182835-3183687	59.6667	15.9984	-1.899	0.00192034
XLOC_036605	-	-	7:50861390-50881088	10.6946	2.85896	-1.90332	0.0140508
XLOC_033536	PGSC0003DMG400025503	Ribosome biogenesis protein nop10	6:1608591-1611373	43.109	11.4323	-1.91487	0.0122296
XLOC_033216	PGSC0003DMG400003371	Arabinogalactan protein 2	6:55856609-55857687	96.205	25.3523	-1.92399	0.00192034
XLOC_030530	PGSC0003DMG400016971	Conserved gene of unknown function	5:10874706-10878289	42.0806	10.9902	-1.93693	0.00192034
XLOC_025583	PGSC0003DMG400028708	3-5 exoribonuclease CSL4	4:46954383-46961048	23.3674	6.06692	-1.94546	0.00343436
XLOC_001718	-	-	00:45527981-45528611	61.3511	15.7062	-1.96575	0.0309265
XLOC_025963	PGSC0003DMG400006661	ASR4	4:60205626-60207072	67.0631	17.0199	-1.9783	0.00192034
XLOC_043692	PGSC0003DMG400041435	Arabinogalactan protein	9:6077822-6078542	35.3594	8.83085	-2.00147	0.010334
XLOC_040306	PGSC0003DMG400001152	FK506-binding protein	8:4446362-4449413	191.18	47.7376	-2.00174	0.00192034
XLOC_001442	PGSC0003DMG400015130	Defensin P322	00:29367041-29370713	389.241	96.0963	-2.01811	0.00192034
XLOC_036359	PGSC0003DMG400001075	Hsr201 protein	7:45746961-45748897	43.5267	10.6676	-2.02866	0.00192034
XLOC_008834	PGSC0003DMG400029830	Glucan endo-1,3-beta-D-glucosidase	10:57993306-57994678	106.148	26.0031	-2.02932	0.00192034
XLOC_023989	PGSC0003DMG400024594	Glycosyltransferase UGT90A7	3:54025551-54028245	26.0123	6.35124	-2.03408	0.00192034
XLOC_001997	CTF7	-	1:3150920-3156724	9.85499	2.40494	-2.03486	0.0131207
XLOC_019510	PGSC0003DMG400029700	Proline-rich protein 1	2:33816755-33818108	77.7956	18.9005	-2.04127	0.00192034
XLOC_019144	PGSC0003DMG400006957	Carbonic anhydrase	2:26445702-26453156	21.3701	5.18494	-2.0432	0.00192034
XLOC_039707	PGSC0003DMG400017550	Glycine-rich protein TomR2	8:49568272-49569432	20.6769	4.96201	-2.05902	0.00343436
XLOC_035680	PGSC0003DMG400020703	Antifungal protein	7:7686335-7686939	808.759	193.511	-2.06329	0.00192034
XLOC_004217	PGSC0003DMG400033586	Gene of unknown function	1:82339520-82341105	11.4442	2.71047	-2.078	0.0181982
XLOC_018428	PGSC0003DMG400000519	Glucan endo-1,3-beta-glucosidase, acidic isoform GI9	2:47149070-47150879	11.225	2.65853	-2.07802	0.0381038
XLOC_015027	IQD10	-	12:341771-347268	13.0454	3.08554	-2.07995	0.0204426
XLOC_036516	PGSC0003DMG400018341	Conserved gene of unknown function	7:49213719-49223585	49.5223	11.584	-2.09595	0.0455431
XLOC_002369	PGSC0003DMG400014755	Taxane 13-alpha-hydroxylase cytochrome P450	1:17663782-17669292	17.8609	4.17237	-2.09787	0.00192034
XLOC_012446	PGSC0003DMG400027790	Dephospho-CoA kinase	11:9717746-9723295	11.304	2.63149	-2.10288	0.00343436
XLOC_033441	PGSC0003DMG400024029	Histone H2A	6:59230709-59232156	36.7792	8.54318	-2.10605	0.00192034
XLOC_009827	PGSC0003DMG400006207	60S ribosomal protein L7A	10:42864266-42864710	57.6742	13.3113	-2.11527	0.02785
XLOC_007272	-	-	1:36688170-36688533	81.3736	18.5451	-2.13352	0.0252696
XLOC_000514	PGSC0003DMG400002414	Sn-2 protein	00:27858104-27882869	213.128	47.8563	-2.15494	0.00192034
XLOC_011644	PGSC0003DMG400000402	Osmotin	11:38808586-38809602	262.957	58.4862	-2.16866	0.00192034
XLOC_029799	PGSC0003DMG400027225	Conserved gene of unknown function	5:48326023-48326491	66.2087	14.5989	-2.18116	0.00932004
XLOC_010232	-	-	10:54798821-54804198	17.5271	3.83786	-2.19121	0.00192034
XLOC_022235	PGSC0003DMG400005762	Gene of unknown function	3:58968400-58968984	39.1778	8.55232	-2.19565	0.0112769
XLOC_037750	PGSC0003DMG400013001	Conserved gene of unknown function	7:38653584-38654458	26.1771	5.64927	-2.21217	0.00601828
XLOC_009344	PGSC0003DMG400009783	Proline-rich cell wall protein	10:12148025-12149857	51.1686	10.9596	-2.22306	0.00192034
XLOC_006610	PGSC0003DMG400024765	Epoxide hydrolase	1:77637379-77640210	10.5083	2.22939	-2.23682	0.0326132
XLOC_031323	PGSC0003DMG400027197	DHN10	5:48327748-48328323	2138.69	452.677	-2.24017	0.00192034
XLOC_011954	PGSC0003DMG400025359	Nucleolar protein 58	11:44870574-44872124	19.3886	4.04892	-2.2596	0.00192034
XLOC_040022	PGSC0003DMG400012293	Methanol inducible protein	8:55757262-55758177	34.0936	7.06863	-2.27	0.00823445
XLOC_021921	PGSC0003DMG400024478	Calmodulin-binding protein	3:53797292-53801295	23.8369	4.74385	-2.32907	0.00192034
XLOC_013126	PGSC0003DMG400008059	Conserved gene of unknown function	11:41239578-41241870	96.8348	19.1485	-2.33829	0.00192034
XLOC_044576	CPUORF7	-	9:49751943-49760965	43.8604	8.55331	-2.35836	0.00192034
XLOC_017503	PGSC0003DMG400003075	Plasma membrane associated protein	2:30529372-30530561	41.3037	8.03854	-2.36127	0.0122296
XLOC_022490	PGSC0003DMG400013460	Chlorophyll a-b binding protein 3C, chloroplastic	3:746290-747246	191.387	37.2451	-2.36137	0.00192034
XLOC_036291	PGSC0003DMG400017398	Snf1-kinase beta subunit, plants	7:43570429-43574452	10.838	2.0805	-2.3811	0.0148989
XLOC_041707	-	-	8:54272524-54273366	21.6798	4.09517	-2.40436	0.0174077
XLOC_019283	PGSC0003DMG400021126	Conserved gene of unknown function	2:28968840-28972595	27.9201	5.22316	-2.41831	0.0122296
XLOC_035681	PGSC0003DMG400020689	Antifungal protein	7:7690269-7690840	300.759	55.7393	-2.43184	0.00192034
XLOC_044972	PGSC0003DMG400029662	Gene of unknown function	9:58717202-58717802	30.3028	5.35537	-2.50039	0.0336607
XLOC_013129	PGSC0003DMG400008056	Gene of unknown function	11:41375053-41376376	276.078	47.3255	-2.54438	0.00192034
XLOC_035083	PGSC0003DMG400030395	60S ribosomal protein L35	6:56299196-56302118	31.7863	4.9136	-2.69355	0.00715491
XLOC_001572	-	-	00:34889478-34890142	489.698	75.6585	-2.69432	0.00192034
XLOC_027203	PGSC0003DMG400002965	Histone H4	4:25129331-25129825	57.1488	8.77132	-2.70386	0.0157618
XLOC_021294	PGSC0003DMG400018844	Beta expansin 2	3:38407276-38409144	82.082	12.4075	-2.72585	0.00192034
XLOC_042970	-	-	9:53323478-53327012	10.6255	1.59808	-2.73313	0.00823445
XLOC_029020	PGSC0003DMG400016967	Conserved gene of unknown function	5:10902440-10906218	36.0155	5.38327	-2.74206	0.00192034
XLOC_030411	PGSC0003DMG400004119	Auxin-induced protein 5NG4	5:7572059-7576843	20.8851	3.10498	-2.74982	0.00192034
XLOC_019245	PGSC0003DMG400021152	Alcohol dehydrogenase	2:28375992-28389917	30.9285	4.51574	-2.7759	0.00192034
XLOC_032359	PGSC0003DMG400029920	Conserved gene of unknown function	6:37560581-37561804	26.7107	3.85026	-2.79439	0.00192034
XLOC_034476	PGSC0003DMG400007665	Cinnamoyl-CoA reductase	6:45012521-45015740	30.2443	4.07364	-2.89227	0.00192034
XLOC_041769	PGSC0003DMG400002176	Glutathione S-transferase	9:1062996-1064137	79.7096	10.164	-2.97128	0.00192034
XLOC_028469	-	-	4:2290779-2291053	274.652	34.5957	-2.98894	0.0047617
XLOC_019287	PGSC0003DMG400021122	Conserved gene of unknown function	2:29020387-29021396	14.7171	1.84723	-2.99406	0.0483448
XLOC_000665	PGSC0003DMG400033354	Sn-1 protein	00:35153769-35154299	238.986	28.9427	-3.04565	0.00192034
XLOC_029902	PGSC0003DMG400023522	Histone H4	5:50353109-50353515	85.2051	10.2599	-3.05393	0.010334
XLOC_041139	PGSC0003DMG400018917	Polyphenol oxidase A, chloroplastic	8:45868846-45890289	269.644	32.0827	-3.07119	0.00192034
XLOC_006683	PVS1	-	1:78823772-78826407	12.6727	1.49393	-3.08454	0.00715491
XLOC_008137	PGSC0003DMG400010268	Cytochrome P450	10:38877162-38878739	93.0752	10.7497	-3.1141	0.00192034
XLOC_038841	PGSC0003DMG400023173	Methylputrescine oxidase	8:7379098-7385153	20.7912	2.3147	-3.16708	0.00192034
XLOC_008958	PGSC0003DMG400007190	Carbohydrate transporter	10:59637592-59643471	12.2341	1.34725	-3.18282	0.00932004
XLOC_020379	-	-	2:30240136-30241245	14.7646	1.51291	-3.28675	0.0479208
XLOC_017925	PGSC0003DMG400001527	AMP dependent ligase	2:38705425-38707252	14.6448	1.43807	-3.34818	0.0131207
XLOC_004964	PGSC0003DMG400005222	Aminocarboxymuconate-semialdehyde decarboxylase	1:9001830-9006015	12.9207	1.1998	-3.42881	0.00192034
XLOC_028922	PGSC0003DMG400030982	Polygalacturonase non-catalytic subunit AroGP3	5:8259998-8346965	100.658	8.79336	-3.5169	0.00192034
XLOC_028876	PGSC0003DMG400015605	Cytochrome P450	5:7150717-7153118	32.7064	2.6797	-3.60943	0.00192034
XLOC_013239	PGSC0003DMG400027387	Hyoscyamine 6-dioxygenase	11:43788680-43791506	145.214	8.70497	-4.0602	0.00192034
XLOC_008739	PGSC0003DMG400028220	Cytochrome P450 monooxygenase CYP82E3	10:56434427-56439307	23.5588	1.09393	-4.42867	0.0197456
XLOC_031196	-	-	5:45469317-45489817	34.1828	1.4401	-4.56903	0.00601828
XLOC_000363	PGSC0003DMG400023237	Conserved gene of unknown function	00:21167880-21199525	198.428	7.76983	-4.67459	0.00192034
XLOC_021799	-	-	3:51492149-51495090	55.0898	1.55279	-5.14885	0.00823445
XLOC_021798	PGSC0003DMG400046688	Gene of unknown function	3:51470169-51483711	344.839	3.18549	-6.75826	0.00192034
XLOC_045129	-	-	9:60313833-60314015	116.092	0	-10	0.00192034
XLOC_001807	-	-	00:43508573-43508809	112.852	0	-10	0.00192034
XLOC_037263	-	-	7:7383813-7384703	107.305	0	-10	0.00192034
XLOC_013341	-	-	11:42252191-42252354	100.39	0	-10	0.0252696
XLOC_012520	-	-	11:13314095-13315729	86.2201	0	-10	0.00192034
XLOC_016695	-	-	12:37952931-37953190	83.2548	0	-10	0.00192034
XLOC_007262	-	-	1:19120007-19120229	64.5254	0	-10	0.00192034
XLOC_007276	-	-	1:48629291-48629761	59.5924	0	-10	0.00192034
XLOC_001834	-	-	00:50389837-50390125	53.4307	0	-10	0.00192034
XLOC_016694	-	-	12:33833981-33834209	51.0424	0	-10	0.00192034
XLOC_035328	-	-	6:31215052-31215425	47.405	0	-10	0.00192034
XLOC_020377	-	-	2:28873203-28873393	47.3197	0	-10	0.0426545
XLOC_001833	-	-	00:49971809-49972107	42.8351	0	-10	0.00192034
XLOC_045106	-	-	9:44672519-44672974	42.308	0	-10	0.00192034
XLOC_001832	-	-	00:49642813-49643123	37.7364	0	-10	0.00192034
XLOC_001831	-	-	00:48675127-48675462	34.6312	0	-10	0.00192034
XLOC_001836	-	-	00:51165711-51165960	33.9096	0	-10	0.0047617
XLOC_014456	-	-	12:50677370-50684855	33.4601	0	-10	0.00192034
XLOC_028476	-	-	4:6511757-6512014	32.9769	0	-10	0.00192034
XLOC_028484	-	-	4:21133489-21133762	28.6609	0	-10	0.00192034
XLOC_031578	-	-	5:41708842-41709811	28.3458	0	-10	0.00192034
XLOC_035329	-	-	6:31216121-31216431	26.3566	0	-10	0.00192034
XLOC_036815	-	-	7:54414459-54424484	23.6598	0	-10	0.00192034
XLOC_024767	-	-	4:5084493-5087293	23.2949	0	-10	0.00192034
XLOC_028466	-	-	4:1038723-1039012	22.7197	0	-10	0.0047617
XLOC_038530	-	-	7:8416720-8417185	22.5244	0	-10	0.00192034
XLOC_001801	-	-	00:43001724-43002011	21.1267	0	-10	0.00343436
XLOC_010558	-	-	10:12609666-12610008	19.4067	0	-10	0.00192034
XLOC_010563	-	-	10:25489207-25489472	19.2678	0	-10	0.0232629
XLOC_031572	-	-	5:36189389-36189793	19.2562	0	-10	0.00192034
XLOC_045107	-	-	9:47219641-47219964	17.672	0	-10	0.00192034
XLOC_029431	-	-	5:34965561-34971425	17.3862	0	-10	0.00192034
XLOC_001817	-	-	00:45764525-45764820	17.2117	0	-10	0.00715491
XLOC_028738	-	-	5:3886330-3887006	15.7305	0	-10	0.00192034
XLOC_037484	-	-	7:19337829-19338305	15.4353	0	-10	0.00192034
XLOC_010564	-	-	10:26299172-26299537	14.747	0	-10	0.00192034
XLOC_001816	-	-	00:45667632-45668240	14.6802	0	-10	0.00192034
XLOC_038552	-	-	7:37574131-37574707	14.0092	0	-10	0.00192034
XLOC_014905	PGSC0003DMG400004599	Gene of unknown function	12:59722284-59730533	39.3285	0	-10	0.00192034
XLOC_016578	PGSC0003DMG400004683	Gene of unknown function	12:59716175-59719396	20.7998	0	-10	0.00192034
XLOC_014522	PGSC0003DMG400014099	Nodulation signaling pathway 1	12:52626282-52626845	24.5139	0	-10	0.00192034
XLOC_006585	PGSC0003DMG400024745	Ccaat-binding transcription factor subunit A	1:77136895-77137312	12.8562	0	-10	0.00192034
XLOC_027531	PGSC0003DMG400028706	Conserved gene of unknown function	4:46859858-46866557	16.1717	0	-10	0.00192034
XLOC_000633	PGSC0003DMG400036851	Actin-depolymerizing factor 2	00:33717986-33718489	26.4044	0	-10	0.00192034
XLOC_017315	PGSC0003DMG400039376	Conserved gene of unknown function	2:26295789-26296221	32.3547	0	-10	0.00192034

## Sheet: sus_nem-sus_cont
transcript	gene	description	coordinates	sus_nem_rpkm	sus_cont_rpkm	log(FC)	q-value
XLOC_037263	-	-	7:7383813-7384703	16.8689	107.305	2.66928	0.00192034
XLOC_003202	AtGolS1	-	1:63035281-63038003	1.82835	11.1898	2.61356	0.0225795
XLOC_015027	IQD10	-	12:341771-347268	2.14802	13.0454	2.60246	0.0284479
XLOC_034966	PGSC0003DMG400026900	Cytochrome P450 CYP82E4v2 nicotine demethylase	6:54071341-54074897	4.56387	26.6426	2.5454	0.00192034
XLOC_006375	PGSC0003DMG400000208	Conserved gene of unknown function	1:73107487-73107928	10.7484	62.7414	2.54529	0.0148989
XLOC_043052	-	-	9:55628749-55655633	12.3702	70.6091	2.51299	0.00715491
XLOC_016133	PGSC0003DMG400028619	Conserved gene of unknown function	12:49905749-49909013	3.80742	20.4774	2.42715	0.0047617
XLOC_015290	-	-	12:4345178-4347327	2.61142	13.3743	2.35656	0.0259151
XLOC_001804	-	-	00:43393938-43394315	13.9497	70.5678	2.33878	0.0348234
XLOC_036406	PGSC0003DMG400025496	Conserved gene of unknown function	7:47070857-47073179	6.61162	32.7473	2.3083	0.0157618
XLOC_010878	PGSC0003DMG400019496	Conserved gene of unknown function	11:4988717-4991648	4.65041	22.0422	2.24484	0.0204426
XLOC_033216	PGSC0003DMG400003371	Arabinogalactan protein 2	6:55856609-55857687	20.3375	96.205	2.24197	0.00192034
XLOC_009344	PGSC0003DMG400009783	Proline-rich cell wall protein	10:12148025-12149857	10.8569	51.1686	2.23664	0.00192034
XLOC_008739	PGSC0003DMG400028220	Cytochrome P450 monooxygenase CYP82E3	10:56434427-56439307	5.14055	23.5588	2.19627	0.00192034
XLOC_019478	PGSC0003DMG401031759	Phospholipase A1	2:32884257-33036666	4.30607	19.3447	2.16749	0.0157618
XLOC_043404	PGSC0003DMG400020345	Diphenol oxidase	9:384604-388145	8.85913	39.48	2.15589	0.00192034
XLOC_021294	PGSC0003DMG400018844	Beta expansin 2	3:38407276-38409144	18.5672	82.082	2.14431	0.00192034
XLOC_021996	PGSC0003DMG400024530	Protein COBRA	3:54861543-54863584	4.00516	17.2219	2.10431	0.00343436
XLOC_043692	PGSC0003DMG400041435	Arabinogalactan protein	9:6077822-6078542	8.48411	35.3594	2.05926	0.0131207
XLOC_014476	PGSC0003DMG400026837	Profilin-1	12:51361719-51363121	6.54203	25.6026	1.96848	0.0265306
XLOC_042081	PGSC0003DMG400011787	Vacuolar cation/proton exchanger 1a	9:8794650-8800088	4.73894	18.3569	1.95369	0.00343436
XLOC_011954	PGSC0003DMG400025359	Nucleolar protein 58	11:44870574-44872124	5.04005	19.3886	1.9437	0.00192034
XLOC_017542	CESA8	-	2:31665393-31670190	8.27966	31.5908	1.93186	0.00192034
XLOC_010051	PGSC0003DMG400019185	Diphenol oxidase	10:50596768-50599495	2.64676	9.91138	1.90486	0.0140508
XLOC_003797	-	-	1:75228284-75230019	5.82873	21.4325	1.87854	0.00343436
XLOC_001922	-	-	1:1429044-1431232	2.63378	9.67232	1.87673	0.0047617
XLOC_016242	PGSC0003DMG400028839	Vacuolar H+-ATPase A1 subunit isoform	12:53317484-53327184	134.969	494.804	1.87423	0.0131207
XLOC_025961	PGSC0003DMG400024093	Ci21B protein	4:60138728-60194698	49.6636	181.919	1.87303	0.00192034
XLOC_019837	PGSC0003DMG400003522	Galactinol synthase	2:40242371-40243903	7.47624	27.2056	1.86352	0.00192034
XLOC_013239	PGSC0003DMG400027387	Hyoscyamine 6-dioxygenase	11:43788680-43791506	40.7313	145.214	1.83397	0.00192034
XLOC_028046	PGSC0003DMG400030826	Phi-1 protein	4:63935866-63936980	3.96172	14.0249	1.82379	0.0455431
XLOC_035401	IRX3	-	7:1104236-1110318	12.842	44.8601	1.80456	0.00192034
XLOC_029020	PGSC0003DMG400016967	Conserved gene of unknown function	5:10902440-10906218	10.3866	36.0155	1.7939	0.00192034
XLOC_037082	PGSC0003DMG400027491	STS14 protein	7:2367909-2368878	5.0613	17.4461	1.78533	0.0265306
XLOC_027965	PGSC0003DMG400031137	Ripening regulated protein DDTFR8	4:61647472-61650205	4.98731	17.0361	1.77226	0.0122296
XLOC_038366	PGSC0003DMG400013918	Trichohyalin	7:54624220-54627334	13.0475	44.375	1.76598	0.00192034
XLOC_012520	-	-	11:13314095-13315729	25.407	86.2201	1.7628	0.00715491
XLOC_004217	PGSC0003DMG400033586	Gene of unknown function	1:82339520-82341105	3.40831	11.4442	1.74749	0.0189594
XLOC_007276	-	-	1:48629291-48629761	17.8068	59.5924	1.7427	0.029652
XLOC_043775	PGSC0003DMG401004451	Conserved gene of unknown function	9:7785673-7787719	3.54966	11.682	1.71853	0.021883
XLOC_010230	PGSC0003DMG400010470	Subtilase	10:54786307-54789119	4.48921	14.6804	1.70936	0.00192034
XLOC_040306	PGSC0003DMG400001152	FK506-binding protein	8:4446362-4449413	58.5037	191.18	1.70833	0.00192034
XLOC_040022	PGSC0003DMG400012293	Methanol inducible protein	8:55757262-55758177	10.5586	34.0936	1.69108	0.0272124
XLOC_016556	PGSC0003DMG400004660	Serine hydroxymethyltransferase	12:59277124-59280346	8.85253	28.5715	1.69042	0.00192034
XLOC_009685	PGSC0003DMG400028773	Conserved gene of unknown function	10:33915381-33920720	4.85861	15.4366	1.66774	0.00343436
XLOC_002139	PGSC0003DMG400014725	Peroxidase	1:6806224-6809495	4.70658	14.7708	1.65	0.0309265
XLOC_018405	PGSC0003DMG400001396	Avr9/Cf-9 rapidly elicited protein 231	2:46665731-46667302	3.28026	10.113	1.62432	0.0370821
XLOC_019697	PGSC0003DMG400013654	Peroxidase 7	2:37854369-37856703	4.18056	12.8352	1.61834	0.0319925
XLOC_023494	PGSC0003DMG400014342	Metal ion binding protein	3:42943571-42944472	42.2713	129.051	1.61019	0.00192034
XLOC_032359	PGSC0003DMG400029920	Conserved gene of unknown function	6:37560581-37561804	8.81954	26.7107	1.59864	0.00343436
XLOC_010714	PGSC0003DMG400016122	Anthocyanidine rhamnosyl-transferase	11:2150446-2152012	4.20711	12.6714	1.59067	0.021883
XLOC_000363	PGSC0003DMG400023237	Conserved gene of unknown function	00:21167880-21199525	65.8985	198.428	1.5903	0.00192034
XLOC_026243	ACBP3	-	4:67280288-67285659	14.0974	42.4133	1.58908	0.00192034
XLOC_036516	PGSC0003DMG400018341	Conserved gene of unknown function	7:49213719-49223585	16.4946	49.5223	1.58608	0.00715491
XLOC_010791	PGSC0003DMG400016176	Conserved gene of unknown function	11:3182835-3183687	19.9054	59.6667	1.58377	0.00192034
XLOC_026502	PGSC0003DMG400009903	Conserved gene of unknown function	4:71579920-71582330	5.71721	17.0804	1.57896	0.0157618
XLOC_036764	-	-	7:53722936-53724788	4.61673	13.7622	1.57577	0.02785
XLOC_015075	PGSC0003DMG400007844	Glutathione S-transferase	12:1126645-1128097	26.8544	79.5077	1.56594	0.00192034
XLOC_010486	PGSC0003DMG400008182	Heat shock protein DnaJ	10:58636640-58641738	46.7404	137.132	1.55283	0.00192034
XLOC_035235	PGSC0003DMG400020098	Transcription factor	6:58346536-58348145	6.1263	17.8711	1.54454	0.00715491
XLOC_029799	PGSC0003DMG400027225	Conserved gene of unknown function	5:48326023-48326491	22.8687	66.2087	1.53365	0.0189594
XLOC_038841	PGSC0003DMG400023173	Methylputrescine oxidase	8:7379098-7385153	7.21183	20.7912	1.52753	0.00192034
XLOC_012024	PGSC0003DMG400013271	Blue (Type 1) copper domain	11:644079-646332	15.9937	44.9679	1.49139	0.010334
XLOC_026634	PGSC0003DMG400005960	Glucosyltransferase	4:2048619-2050163	8.20359	23.0527	1.49061	0.00192034
XLOC_030530	PGSC0003DMG400016971	Conserved gene of unknown function	5:10874706-10878289	14.9829	42.0806	1.48984	0.00192034
XLOC_013122	PGSC0003DMG400008063	Fasciclin-like AGP 13	11:41180319-41182265	15.5832	43.4641	1.47983	0.0401142
XLOC_024988	PGSC0003DMG400027240	Hydrolase, hydrolyzing O-glycosyl compounds	4:9899682-9907652	4.6262	12.8827	1.47754	0.00343436
XLOC_011979	PGSC0003DMG402015537	Late embryogenesis abundant protein	11:45315135-45317670	3.33896	9.28262	1.47513	0.0148989
XLOC_036740	PGSC0003DMG402012419	Cmp-2-keto-3-deoctulosonate (Cmp-kdo) cytidyltransferase	7:53248979-53254333	34.5797	95.8254	1.47048	0.00823445
XLOC_037000	PGSC0003DMG400011178	Reticulon B21	7:689801-695517	3.96296	10.9038	1.46018	0.00823445
XLOC_041769	PGSC0003DMG400002176	Glutathione S-transferase	9:1062996-1064137	28.9955	79.7096	1.45892	0.00192034
XLOC_043590	PGSC0003DMG400002710	Transcription factor	9:3631614-3635107	11.861	32.5548	1.45664	0.00192034
XLOC_010392	PGSC0003DMG400023699	Patatin B2	10:57287401-57289769	3.36339	9.22232	1.45521	0.0440983
XLOC_030027	PGSC0003DMG400028331	Zeatin O-glucosyltransferase	5:237548-239420	12.286	33.6205	1.45233	0.00192034
XLOC_013126	PGSC0003DMG400008059	Conserved gene of unknown function	11:41239578-41241870	35.3948	96.8348	1.45199	0.00192034
XLOC_031702	PGSC0003DMG400022034	Conserved gene of unknown function	6:2388711-2390438	3.22722	8.82488	1.45129	0.04509
XLOC_043317	PGSC0003DMG401016626	Dopamine beta-monooxygenase	9:60411218-60413766	6.35392	17.3275	1.44734	0.010334
XLOC_002826	ATCP1	-	1:46348797-46349646	14.7856	40.286	1.44608	0.0047617
XLOC_037750	PGSC0003DMG400013001	Conserved gene of unknown function	7:38653584-38654458	9.61478	26.1771	1.44498	0.0252696
XLOC_036119	PGSC0003DMG400010713	Salt responsive protein 2	7:36903262-36905080	5.08151	13.7956	1.44088	0.0148989
XLOC_037785	PGSC0003DMG400013547	Sucrose sythase	7:40610341-40613974	111.692	302.337	1.43663	0.00192034
XLOC_014873	PGSC0003DMG400004572	Adenosylhomocysteinase	12:59284561-59286935	44.5862	120.629	1.43591	0.00192034
XLOC_044627	CESA4	-	9:50786542-50797810	8.82891	23.8293	1.43243	0.00192034
XLOC_028469	-	-	4:2290779-2291053	101.887	274.652	1.43063	0.0131207
XLOC_004503	PGSC0003DMG400001646	Ubiquitin-protein ligase BRE1A	1:87086177-87088612	23.9346	64.5169	1.43058	0.00192034
XLOC_006147	PGSC0003DMG400001703	Protein binding / zinc ion binding	1:68092497-68096447	4.6014	12.3982	1.42998	0.00715491
XLOC_017925	PGSC0003DMG400001527	AMP dependent ligase	2:38705425-38707252	5.44238	14.6448	1.42807	0.0112769
XLOC_012166	FAS1	-	11:3221862-3229716	11.7568	31.5945	1.42618	0.00192034
XLOC_011789	PGSC0003DMG400008085	UDP-glucuronic acid/UDP-N-acetylgalactosamine transporter	11:41532136-41538044	12.2722	32.9148	1.42334	0.00343436
XLOC_033119	PGSC0003DMG400027000	Hyoscyamine 6-dioxygenase	6:54083415-54090670	52.7556	140.869	1.41696	0.00192034
XLOC_035298	PGSC0003DMG402024041	Shikimate dehydrogenase	6:59259187-59264255	4.29008	11.4465	1.41583	0.00823445
XLOC_001442	PGSC0003DMG400015130	Defensin P322	00:29367041-29370713	147.52	389.241	1.39975	0.00192034
XLOC_035241	PGSC0003DMG400020185	Gene of unknown function	6:58396878-58440151	20.5667	53.6035	1.38202	0.00192034
XLOC_031323	PGSC0003DMG400027197	DHN10	5:48327748-48328323	825.118	2138.69	1.37405	0.00192034
XLOC_010232	-	-	10:54798821-54804198	6.77977	17.5271	1.37028	0.00192034
XLOC_027203	PGSC0003DMG400002965	Histone H4	4:25129331-25129825	22.1704	57.1488	1.36609	0.0353466
XLOC_032206	TBL33	-	6:30263015-30265452	7.87158	20.2409	1.36255	0.0112769
XLOC_007389	PGSC0003DMG400014401	Glycosyltransferase, CAZy family GT8	10:1407997-1412306	4.29022	11.0277	1.362	0.0204426
XLOC_017967	PGSC0003DMG400003654	Peroxidase	2:39070254-39074938	35.7293	91.3533	1.35435	0.00192034
XLOC_035123	LAC2	-	6:56750508-56753832	3.54543	9.06418	1.35422	0.0483448
XLOC_012631	PGSC0003DMG400002188	Xyloglucan endotransglucosylase/hydrolase 5	11:18760291-18763405	7.11624	18.0898	1.34599	0.0319925
XLOC_022357	PGSC0003DMG400002586	Harpin-induced 1	3:60909617-60910762	18.2985	46.334	1.34034	0.00192034
XLOC_026521	PGSC0003DMG400009921	Cysteine protease 14	4:71882746-71884327	60.8874	154.132	1.33995	0.00192034
XLOC_020202	PGSC0003DMG400001304	Protein P21	2:46538305-46539612	15.8237	40.0443	1.33951	0.0047617
XLOC_012109	PGSC0003DMG400016198	Purine permease	11:2233691-2242649	3.55622	8.99655	1.33903	0.00715491
XLOC_031578	-	-	5:41708842-41709811	11.2113	28.3458	1.33818	0.02785
XLOC_006097	PGSC0003DMG400028980	PRLI-interacting factor A	1:66899618-66901220	13.8369	34.955	1.33698	0.00192034
XLOC_016368	PGSC0003DMG401011556	Conserved gene of unknown function	12:56196514-56209539	7.81431	19.7371	1.33672	0.00192034
XLOC_035122	PGSC0003DMG400030418	Ripening protein	6:56734657-56737790	7.67206	19.3544	1.33497	0.0197456
XLOC_011679	PGSC0003DMG400000432	Glucosyltransferase	11:39558016-39559674	22.8387	57.5851	1.33421	0.00192034
XLOC_001758	-	-	00:16810500-16810885	123	309.904	1.33317	0.00192034
XLOC_003793	ANNAT4	-	1:75213726-75215659	10.7629	27.0104	1.32745	0.00715491
XLOC_037900	PGSC0003DMG400006159	Dopamine beta-monooxygenase	7:44592688-44594176	7.78496	19.512	1.3256	0.00715491
XLOC_019807	PGSC0003DMG400003543	Serine-threonine protein kinase, plant-type	2:39847245-39848906	5.17725	12.8969	1.31677	0.0252696
XLOC_005993	PGSC0003DMG400006822	Geranylgeranyl hydrogenase	1:64375377-64376946	12.6626	31.4856	1.31412	0.00192034
XLOC_020009	PGSC0003DMG400024977	Ubiquitin-protein ligase	2:43195851-43198016	7.68645	19.0872	1.31222	0.0445478
XLOC_020399	-	-	2:48031324-48031951	15.3312	38.0287	1.31062	0.0365063
XLOC_035083	PGSC0003DMG400030395	60S ribosomal protein L35	6:56299196-56302118	12.8683	31.7863	1.30459	0.0342612
XLOC_034950	PGSC0003DMG400026914	Calcium-binding protein	6:53798487-53799445	12.71	31.2031	1.29572	0.0112769
XLOC_005914	BXL2	-	1:62538804-62543846	6.90181	16.9158	1.29332	0.00192034
XLOC_020516	PGSC0003DMG400005048	Pentatricopeptide repeat-containing protein	3:2352220-2353598	14.2786	34.9605	1.29188	0.00192034
XLOC_013357	IPT9	-	12:270733-277432	3.73718	9.14774	1.29147	0.0342612
XLOC_034476	PGSC0003DMG400007665	Cinnamoyl-CoA reductase	6:45012521-45015740	12.4196	30.2443	1.28405	0.0047617
XLOC_008815	PGSC0003DMG400023687	Ribosomal protein S9	10:57709647-57716044	17.5293	42.6053	1.28127	0.00192034
XLOC_017862	NAP57	-	2:37530114-37532382	89.7159	217.642	1.27852	0.00192034
XLOC_011004	PGSC0003DMG400003986	Structural molecule	11:7703251-7717516	6.83754	16.5784	1.27776	0.0131207
XLOC_038011	PGSC0003DMG400026159	Ccd1	7:47693443-47694187	13.5407	32.7819	1.2756	0.0353466
XLOC_029901	PGSC0003DMG400023523	Histone H4	5:50351070-50351602	83.0301	200.945	1.2751	0.00192034
XLOC_013643	PGSC0003DMG400024274	Cytochrome P450 monooxygenase	12:5853416-5860818	22.7641	54.9719	1.27194	0.00192034
XLOC_040352	PGSC0003DMG400005851	2,4-dihydroxyhept-2-ene-1,7-dioic acid aldolase	8:5382429-5383765	21.323	51.4273	1.27013	0.00192034
XLOC_038705	PGSC0003DMG400014850	Proline-rich protein	8:2735626-2736367	13.0332	31.4044	1.26878	0.0396447
XLOC_012011	PGSC0003DMG400013283	Cystatin	11:472927-476072	17.9884	43.0755	1.2598	0.0326132
XLOC_043519	AtPPa4	-	9:2142106-2145943	17.7474	42.4709	1.25887	0.0353466
XLOC_019481	PGSC0003DMG400031758	Phospholipase A1	2:33058255-33059792	39.0745	93.4899	1.25858	0.00192034
XLOC_001345	PGSC0003DMG400016068	Major latex	00:25712001-25713614	26.0438	62.2619	1.25741	0.0326132
XLOC_004516	PGSC0003DMG400001634	Conserved gene of unknown function	1:87176207-87176782	29.6258	70.6477	1.25379	0.00715491
XLOC_042858	PGSC0003DMG400003789	Fragment	9:50776361-50779892	14.4161	34.3455	1.25244	0.00192034
XLOC_011644	PGSC0003DMG400000402	Osmotin	11:38808586-38809602	110.926	262.957	1.24523	0.00192034
XLOC_008137	PGSC0003DMG400010268	Cytochrome P450	10:38877162-38878739	39.4324	93.0752	1.23901	0.00192034
XLOC_028276	PGSC0003DMG400016880	Gene of unknown function	4:69185320-69186686	10.1291	23.7581	1.22992	0.0112769
XLOC_004719	PGSC0003DMG400021343	White-brown-complex ABC transporter family	1:2556991-2566447	3.8402	8.9716	1.22418	0.0376127
XLOC_022108	PGSC0003DMG400014125	Conserved gene of unknown function	3:56901817-56903706	8.66647	20.1945	1.22045	0.0252696
XLOC_016975	-	-	2:15059434-15060821	16.3478	37.9601	1.21538	0.0252696
XLOC_034994	PGSC0003DMG400005897	Harpin-induced protein 1 containing protein	6:54643131-54647357	7.23951	16.7938	1.21397	0.0421757
XLOC_008499	PGSC0003DMG400017592	P70 protein	10:52184401-52188852	15.3498	35.4892	1.20916	0.00192034
XLOC_038568	-	-	7:51090151-51091553	54.1893	125.252	1.20876	0.00192034
XLOC_014991	emb2394	-	12:60778695-60783006	11.6728	26.9664	1.20801	0.0303398
XLOC_041327	PGSC0003DMG400024213	DNA binding protein	8:50148467-50149819	18.1709	41.878	1.20456	0.00343436
XLOC_010110	ALS3	-	10:52265065-52269176	8.95373	20.5652	1.19964	0.0487934
XLOC_036225	PGSC0003DMG400011749	UDP-galactose:solanidine galactosyltransferase	7:41953951-41955645	27.4378	62.988	1.19891	0.00192034
XLOC_004312	PGSC0003DMG400025757	Proline-rich cell wall protein	1:83796792-83799730	17.3588	39.7618	1.19572	0.0047617
XLOC_035415	PGSC0003DMG400011158	Fucose synthetase	7:1419247-1420493	16.6068	38.015	1.1948	0.0047617
XLOC_006058	PGSC0003DMG400006890	Conserved gene of unknown function	1:66013505-66014214	30.6352	69.871	1.18951	0.00823445
XLOC_008675	PGSC0003DMG400028266	Peroxiredoxin	10:55503388-55504361	23.2678	52.8715	1.18416	0.00192034
XLOC_033441	PGSC0003DMG400024029	Histone H2A	6:59230709-59232156	16.2675	36.7792	1.17689	0.00343436
XLOC_036821	ENODL9	-	7:54513111-54514562	22.5626	50.9503	1.17516	0.00192034
XLOC_028423	PGSC0003DMG400009983	Cyclin B	4:71605688-71608754	9.95314	22.3324	1.16592	0.00343436
XLOC_012590	PGSC0003DMG400031183	Conserved gene of unknown function	11:16586395-16587611	20.2349	45.3045	1.16281	0.00192034
XLOC_024716	HMGB6	-	4:3943277-3945891	15.737	35.2299	1.16264	0.0148989
XLOC_030705	PGSC0003DMG400027438	Transcription factor	5:18954547-18967544	19.8652	44.4209	1.161	0.00192034
XLOC_040017	PGSC0003DMG400012298	98b	8:55712682-55715895	24.969	55.8118	1.16043	0.00192034
XLOC_003724	ATRABA3	-	1:73791370-73793494	10.566	23.5725	1.15768	0.0272124
XLOC_003296	-	-	1:65289736-65294025	24.2215	53.8908	1.15375	0.00192034
XLOC_028215	PGSC0003DMG400008000	L-asparaginase	4:67729870-67731431	51.9706	115.578	1.1531	0.00192034
XLOC_018700	CIPK23	-	2:11576700-11584119	30.1658	67.0474	1.15227	0.00192034
XLOC_042951	PGSC0003DMG400031791	Pectinesterase	9:52856929-52860492	7.5658	16.7565	1.14716	0.0157618
XLOC_013430	PGSC0003DMG400007794	Xyloglucan endotransglucosylase-hydrolase XTH9	12:1299708-1301072	31.4233	69.5059	1.1453	0.0314213
XLOC_028224	WOX4	-	4:67907089-67908767	15.379	33.8539	1.13836	0.0148989
XLOC_022539	PGSC0003DMG400012820	Calmodulin	3:1704559-1711289	4.65125	10.2149	1.13498	0.0445478
XLOC_014760	PGSC0003DMG400029400	Cysteine protease 14	12:57549097-57552323	35.4423	77.7733	1.1338	0.00192034
XLOC_039956	PGSC0003DMG400012340	Conserved gene of unknown function	8:54787522-54791808	5.49484	12.0137	1.12854	0.0131207
XLOC_008532	PGSC0003DMG400008403	ATP binding / kinase/ protein serine / threonine kinase	10:53211327-53217628	13.3098	29.0717	1.12713	0.00343436
XLOC_025963	PGSC0003DMG400006661	ASR4	4:60205626-60207072	30.707	67.0631	1.12695	0.00192034
XLOC_043354	PGSC0003DMG400011903	Nt-Rab11e protein	9:60921979-60925583	10.5772	23.0688	1.12498	0.0445478
XLOC_033212	PGSC0003DMG400003368	60S ribosomal protein L12	6:55837540-55838284	423.023	919.972	1.12085	0.00715491
XLOC_028163	ZCF125	-	4:66689344-66699317	4.12678	8.97326	1.12061	0.0197456
XLOC_028063	PGSC0003DMG400030839	Blue copper protein	4:64207605-64209064	29.6473	64.4436	1.12014	0.00601828
XLOC_037650	PGSC0003DMG400007581	Conserved gene of unknown function	7:32501830-32507895	10.4841	22.7203	1.11578	0.00192034
XLOC_035970	PGSC0003DMG400008432	Conserved gene of unknown function	7:26044762-26051060	5.71719	12.3535	1.11154	0.0265306
XLOC_012114	PGSC0003DMG400016202	ATRAD3	11:2311050-2313199	11.328	24.4375	1.1092	0.00192034
XLOC_035478	EIR1	-	7:2647054-2650155	8.43734	18.1251	1.10313	0.00823445
XLOC_009710	PGSC0003DMG400010512	Conserved gene of unknown function	10:36223527-36228125	8.14112	17.4812	1.1025	0.010334
XLOC_036170	PGSC0003DMG400016038	Polygalacturonase	7:39461829-39472700	12.9651	27.8386	1.10245	0.035955
XLOC_012880	RPS19	-	11:33955144-33955833	19.1339	41.0402	1.10091	0.0381038
XLOC_011754	PGSC0003DMG400008120	Metal ion binding protein	11:40987374-40990668	14.1651	30.2288	1.09359	0.00192034
XLOC_029757	PGSC0003DMG402027116	Laccase 90d	5:47671014-47685648	10.496	22.3863	1.09277	0.00343436
XLOC_029900	PGSC0003DMG400023524	UDP-glucuronate decarboxylase 1	5:50334832-50338545	57.3914	122.198	1.09031	0.00192034
XLOC_041792	ATBCA6	-	9:1591815-1595924	10.0002	21.2448	1.08708	0.0416707
XLOC_019510	PGSC0003DMG400029700	Proline-rich protein 1	2:33816755-33818108	36.7649	77.7956	1.08136	0.00192034
XLOC_023173	PGSC0003DMG400031347	Amino acid transporter family protein	3:31760105-31768665	7.56138	15.9999	1.08134	0.029652
XLOC_015155	PGSC0003DMG400007899	CBL-interacting protein kinase 7	12:2229647-2231821	30.714	64.9321	1.08003	0.00192034
XLOC_008946	-	-	10:59489784-59492284	6.6672	14.0858	1.07909	0.0157618
XLOC_021998	PGSC0003DMG400024629	Pentatricopeptide repeat-containing protein	3:54869628-54872801	18.0866	38.1831	1.07801	0.0131207
XLOC_043822	-	-	9:9764050-9764595	107.782	226.836	1.07353	0.00601828
XLOC_021592	PGSC0003DMG400000545	UP-9A	3:47115189-47115883	22.2503	46.7484	1.07109	0.0401142
XLOC_040292	PGSC0003DMG400017844	Cell cycle control protein cwf22	8:4137989-4144302	26.9453	56.5978	1.07071	0.00343436
XLOC_021167	PGSC0003DMG400013983	Wound/stress protein	3:34399264-34400177	43.0555	90.2499	1.06773	0.00192034
XLOC_019311	PGSC0003DMG400021106	Patellin-4	2:29387464-29390057	23.3859	48.8158	1.06171	0.00192034
XLOC_015353	PGSC0003DMG400024280	Triose phosphate/phosphate translocator, non-green plastid, chloroplast	12:5714538-5716056	7.20924	15.0386	1.06075	0.0492815
XLOC_008697	PGSC0003DMG401028252	Beta-fructofuranosidase	10:55838861-55843144	15.2537	31.6888	1.05482	0.0131207
XLOC_029728	PGSC0003DMG400021832	D-alanyl-d-alanine carboxypeptidase	5:47068101-47069570	13.7092	28.4604	1.05381	0.010334
XLOC_019368	PGSC0003DMG400003084	Two-component response regulator ARR8	2:30408572-30409907	18.0385	37.4052	1.05216	0.0140508
XLOC_011117	PGSC0003DMG400000893	Ribosomal protein L25	11:11132318-11138526	11.2076	23.1819	1.04851	0.0435605
XLOC_018258	PGSC0003DMG400010025	Multicopper oxidase	2:44456658-44459731	24.2662	50.0933	1.04567	0.00192034
XLOC_037243	PGSC0003DMG400028744	Small molecular heat shock protein 10	7:6434709-6436546	46.4473	95.8412	1.04505	0.00192034
XLOC_036726	PGSC0003DMG400012407	Conserved gene of unknown function	7:53064017-53067226	17.9427	37.0219	1.04498	0.00192034
XLOC_010894	TBL36	-	11:5329266-5332524	35.9115	74.0854	1.04474	0.00192034
XLOC_008436	PGSC0003DMG400019139	Rop guanine nucleotide exchange factor	10:50733089-50736706	5.26967	10.84	1.04058	0.0259151
XLOC_004689	PGSC0003DMG400032192	RRNA-processing protein EBP2	1:1666817-1668625	17.8003	36.5943	1.03972	0.0122296
XLOC_036221	PGSC0003DMG400011752	Cellulose synthase	7:41671716-41675902	88.9489	182.584	1.03752	0.00192034
XLOC_041457	PGSC0003DMG400003916	Triose phosphate/phosphate translocator, chloroplast	8:53482917-53484590	9.87854	20.259	1.0362	0.0259151
XLOC_040287	PGSC0003DMG400018503	DnaJ domain containing protein	8:3971114-3975813	12.6655	25.961	1.03544	0.0047617
XLOC_021189	PGSC0003DMG400027728	Conserved gene of unknown function	3:35304056-35306586	9.6383	19.7515	1.03511	0.0232629
XLOC_028059	PGSC0003DMG400030836	Conserved gene of unknown function	4:64124906-64136572	20.3506	41.4903	1.0277	0.0326132
XLOC_025986	PGSC0003DMG402025083	Peroxidase	4:61099774-61103157	44.3973	89.9921	1.01932	0.00192034
XLOC_012953	PGSC0003DMG400031240	Ubiquitin carrier protein	11:36588832-36590600	31.7792	64.346	1.01777	0.010334
XLOC_019654	PGSC0003DMG400016731	60S ribosomal protein L10, mitochondrial	2:36945098-36948626	16.0542	32.5012	1.01754	0.0181982
XLOC_031536	PGSC0003DMG400023324	Aspartic proteinase nepenthesin-1	5:51888391-51890420	11.8424	23.9263	1.01464	0.0174077
XLOC_020509	PGSC0003DMG400005042	Conserved gene of unknown function	3:2232445-2237794	20.1678	40.7202	1.01369	0.0284479
XLOC_019955	PGSC0003DMG400030665	Transcription factor	2:42241707-42245750	22.5553	45.5164	1.01292	0.00192034
XLOC_022424	PGDH	-	3:61835015-61838224	103.061	207.963	1.01283	0.0181982
XLOC_031489	PGSC0003DMG400023364	Conserved gene of unknown function	5:51325270-51326262	17.6142	35.4926	1.01078	0.0331478
XLOC_025051	PGSC0003DMG400010631	Calcium-binding allergen Ole e	4:12150073-12151066	92.4892	186.206	1.00954	0.00192034
XLOC_028876	PGSC0003DMG400015605	Cytochrome P450	5:7150717-7153118	16.2538	32.7064	1.00879	0.00823445
XLOC_011728	PGSC0003DMG400026347	Protein phosphatase 1 regulatory subunit SDS22	11:40562310-40568147	6.83401	13.7485	1.00847	0.0487934
XLOC_013613	PGSC0003DMG400001072	Leucine-rich repeat extensin 3	12:4837628-4840463	5.96033	11.9846	1.00772	0.0181982
XLOC_039547	PGSC0003DMG400029569	Proline-rich protein	8:45319967-45320678	41.0338	82.4631	1.00694	0.0181982
XLOC_013555	-	-	12:3769175-3786487	11.745	23.5936	1.00636	0.029652
XLOC_003737	PGSC0003DMG400005409	Aspartic proteinase nepenthesin-1	1:74176278-74180021	54.5307	109.429	1.00486	0.00192034
XLOC_029437	PGSC0003DMG400010900	Cytosolic acetoacetyl-coenzyme A thiolase	5:35184427-35191140	24.8653	49.7673	1.00107	0.035955
XLOC_031738	PGSC0003DMG400020553	Gene of unknown function	6:3120858-3129062	830.403	1660.91	1.00009	0.00192034
XLOC_027987	PGSC0003DMG400027543	Sodium/potassium/calcium exchanger	4:62097846-62109962	108.487	216.795	0.998805	0.029652
XLOC_026922	PGSC0003DMG400023558	Pollen tube RhoGDI2	4:8745422-8749655	12.5824	25.1364	0.998372	0.0381038
XLOC_005962	PGSC0003DMG400001119	Histone H3.2	1:63451346-63452002	73.4038	146.449	0.996468	0.00192034
XLOC_042740	PGSC0003DMG400012892	MRNA splicing factor	9:47401841-47414136	18.385	9.21383	-0.996655	0.0365063
XLOC_037715	PGSC0003DMG400006708	HSR203J protein	7:36645287-36646574	29.3438	14.6903	-0.99819	0.0232629
XLOC_032669	PGSC0003DMG400026141	Gene of unknown function	6:45798109-45799031	49.8053	24.9275	-0.998558	0.0232629
XLOC_017888	PGSC0003DMG401013639	RNA recognition motif-containing protein	2:38042466-38047646	34.379	17.1963	-0.999431	0.00192034
XLOC_031655	PGSC0003DMG400005339	Conserved gene of unknown function	6:1287209-1289428	26.9515	13.4755	-1.00003	0.0047617
XLOC_020493	PGSC0003DMG400012822	Stem-specific protein TSJT1	3:1975871-1978026	272.642	136.044	-1.00294	0.00343436
XLOC_013629	PGSC0003DMG400020681	Early nodulin	12:5282777-5286762	208.18	103.732	-1.00497	0.0047617
XLOC_030335	PGSC0003DMG401017626	Alpha-amylase	5:5918680-5932334	43.1647	21.5003	-1.0055	0.00192034
XLOC_029566	PGSC0003DMG400013696	Cytochrome P450	5:43351037-43352901	33.4204	16.6386	-1.0062	0.00601828
XLOC_023351	PGSC0003DMG400018853	Sugar transporter	3:38333117-38335139	33.6915	16.7369	-1.00935	0.00192034
XLOC_035233	PGSC0003DMG400020099	RPM1 interacting protein 4 transcript 2	6:58294772-58297535	102.39	50.771	-1.012	0.00192034
XLOC_009131	PGSC0003DMG400021248	Glycolate oxidase	10:2622622-2627683	321.3	159.204	-1.01305	0.00715491
XLOC_043127	PGSC0003DMG400017204	Oligopeptide transporter	9:56806391-56818931	10.8338	5.36463	-1.01399	0.010334
XLOC_036403	PGSC0003DMG400025499	Glutamate receptor 3 plant	7:47048999-47054128	8.46429	4.16954	-1.0215	0.0204426
XLOC_025226	PGSC0003DMG400002943	Microsomal omega-6-desaturase	4:24776069-24777497	56.923	27.8906	-1.02923	0.00343436
XLOC_006313	PGSC0003DMG400000156	Conserved gene of unknown function	1:71906222-71913442	9.6284	4.71509	-1.03001	0.0319925
XLOC_023744	PGSC0003DMG400019960	Tellurite resistance protein tehA	3:49243777-49250425	64.5587	31.5477	-1.03308	0.00192034
XLOC_019769	ATHK1	-	2:39194415-39201003	45.1681	22.0351	-1.0355	0.0131207
XLOC_038143	PGSC0003DMG400017314	CYP72A57	7:50442296-50445256	36.8528	17.9286	-1.03951	0.00192034
XLOC_035085	PGSC0003DMG400030397	Isoform MYB48-1 of Transcription factor MYB48	6:56314780-56316561	76.7649	37.2513	-1.04316	0.00192034
XLOC_014705	PGSC0003DMG400015410	Subtilisin-like protease preproenzyme	12:56577224-56579570	34.7389	16.8009	-1.04801	0.00343436
XLOC_004598	PGSC0003DMG400014662	RWP-RK domain-containing protein	1:88336793-88341562	16.0451	7.74932	-1.04999	0.010334
XLOC_007371	PGSC0003DMG400014389	Purple acid phosphatase 18	10:1244183-1249228	16.1661	7.778	-1.0555	0.0411667
XLOC_044437	PANC	-	9:44620231-44624095	19.0923	9.11875	-1.06608	0.0370821
XLOC_033658	PGSC0003DMG400044422	Gene of unknown function	6:5253434-5314622	210.906	100.71	-1.0664	0.00192034
XLOC_026745	PGSC0003DMG400011508	Conserved gene of unknown function	4:4592585-4600903	14.4438	6.87641	-1.07072	0.0047617
XLOC_024922	PGSC0003DMG400023620	Glutamine synthetase	4:8409953-8414268	291.895	138.388	-1.07673	0.00192034
XLOC_033106	PGSC0003DMG400027012	GDP-L-galactose phosphorylase	6:53844116-53847477	157.731	74.596	-1.0803	0.00192034
XLOC_004582	PGSC0003DMG400018644	Protein kinase	1:88067668-88076117	13.5657	6.3731	-1.0899	0.0148989
XLOC_021713	PGSC0003DMG400009496	Hemolysin	3:49676339-49679873	29.7499	13.9673	-1.09083	0.0047617
XLOC_018839	PGSC0003DMG400003461	3-hydroxy-3-methylglutaryl coenzyme A reductase	2:18499281-18502077	70.9821	32.9629	-1.10661	0.00192034
XLOC_042762	PGSC0003DMG401019352	Biotin-containing subunit of methylcrotonyl-CoA carboxylase	9:48082458-48096701	44.9368	20.7393	-1.11553	0.00601828
XLOC_034099	PGSC0003DMG400024308	Conserved gene of unknown function	6:32067123-32080812	15.7345	7.23062	-1.12174	0.0181982
XLOC_017211	PGSC0003DMG400025478	Peroxidase 25	2:23460809-23462778	161.277	74.0876	-1.12223	0.00192034
XLOC_034467	PGSC0003DMG400002108	Glycine-rich protein TomR2	6:44774827-44775960	2650.64	1217.55	-1.12236	0.0430796
XLOC_037079	PGSC0003DMG400027477	Xylose isomerase	7:2301042-2306278	84.9359	38.979	-1.12368	0.00192034
XLOC_016327	PGSC0003DMG400008553	Cellulase containing protein	12:55216642-55222718	94.1355	43.1215	-1.12633	0.00192034
XLOC_043622	PGSC0003DMG400002730	Conserved gene of unknown function	9:4177837-4182399	11.8038	5.38665	-1.13179	0.0342612
XLOC_003721	PGSC0003DMG400000121	Conserved gene of unknown function	1:73717715-73720498	13.6866	6.23238	-1.13491	0.0131207
XLOC_038630	PGSC0003DMG400020498	Inositol-1,4,5-triphosphate-5-phosphatase	8:1170323-1175722	14.1525	6.43885	-1.13618	0.0204426
XLOC_045078	PGSC0003DMG400006672	Sucrose synthase	9:61464881-61472259	19.009	8.61111	-1.14241	0.00823445
XLOC_012013	ATTDT	-	11:489113-493276	42.9497	19.441	-1.14355	0.00192034
XLOC_033035	PGSC0003DMG400027062	Conserved gene of unknown function	6:52902250-52914024	12.7931	5.7647	-1.15005	0.0148989
XLOC_036441	PGSC0003DMG400026186	Indole-3-acetic acid-amido synthetase GH3.6	7:47673888-47676664	13.6475	6.11768	-1.15758	0.0165669
XLOC_044186	PGSC0003DMG400027945	RIN4c protein	9:31160397-31165356	35.7527	16.0143	-1.15869	0.00601828
XLOC_013560	PGSC0003DMG401000287	Myo-inositol oxygenase	12:3890661-3894343	31.1073	13.8783	-1.16442	0.0122296
XLOC_010236	PGSC0003DMG400010465	Peroxidase	10:54851707-54854963	19.0183	8.4558	-1.16937	0.0381038
XLOC_007002	MCCB	-	1:84406655-84411448	33.7632	14.8636	-1.18367	0.00192034
XLOC_020292	PGSC0003DMG400012640	Pectate lyase P18	2:47581279-47583372	57.2943	25.0775	-1.192	0.00343436
XLOC_039895	PGSC0003DMG400034790	P69B protein	8:53642228-53679474	18.9391	8.28947	-1.19202	0.0469793
XLOC_012029	IBR1	-	11:753220-756622	26.2079	11.4545	-1.19409	0.0246095
XLOC_020118	PGSC0003DMG400001380	Pollen Ole e 1 allergen and extensin	2:45310908-45312728	95.7799	41.8145	-1.19572	0.00192034
XLOC_039937	PGSC0003DMG400003044	Osmotin	8:54292152-54293066	106.159	46.2443	-1.19889	0.00343436
XLOC_031616	PGSC0003DMG400014646	Nucellin	6:498505-506950	19.5933	8.53137	-1.19951	0.00601828
XLOC_030633	WRKY75	-	5:15059047-15061686	32.4398	14.0902	-1.20308	0.0370821
XLOC_023947	PGSC0003DMG400017115	Nodulin family protein	3:53212697-53216825	30.8752	13.3962	-1.20462	0.00192034
XLOC_018359	PGSC0003DMG400001434	WRKY transcription factor-c	2:45919454-45922325	14.4106	6.22572	-1.21082	0.0460407
XLOC_016450	PGSC0003DMG400029315	Conserved gene of unknown function	12:57482881-57508821	12.236	5.28197	-1.21199	0.0259151
XLOC_019714	PGSC0003DMG400013667	MLO 8	2:38189086-38196233	18.6441	8.02221	-1.21665	0.00192034
XLOC_022217	PGSC0003DMG403005729	Wall-associated kinase	3:58674624-58682559	14.0131	6.02895	-1.2168	0.0140508
XLOC_034965	2MBCD	-	6:54061914-54066400	26.8762	11.5053	-1.22402	0.00343436
XLOC_020595	PGSC0003DMG400017791	Protein FAM96B	3:4359964-4364291	42.5891	18.1337	-1.23182	0.021154
XLOC_013478	-	-	12:2223186-2228490	14.2438	6.02024	-1.24244	0.0401142
XLOC_004643	PGSC0003DMG400032160	Conserved gene of unknown function	1:1028156-1030063	100.834	42.4205	-1.24915	0.0047617
XLOC_015030	HGO	-	12:363544-367266	23.2018	9.64706	-1.26607	0.00192034
XLOC_019675	PGSC0003DMG400017742	NC domain-containing protein	2:37378005-37380617	38.206	15.8714	-1.26736	0.00343436
XLOC_035446	ATTPS11	-	7:1946242-1949432	33.3125	13.7808	-1.2734	0.00343436
XLOC_008838	PGSC0003DMG400029832	Sugar-dependent1	10:58029068-58033393	17.002	7.02329	-1.27549	0.00192034
XLOC_009991	PGSC0003DMG400031228	LRR receptor-like serine/threonine-protein kinase	10:48699302-48715801	47.4295	19.5801	-1.2764	0.00715491
XLOC_014876	PGSC0003DMG400004575	Gene of unknown function	12:59399865-59401332	268.065	109.642	-1.28979	0.00192034
XLOC_019377	PGSC0003DMG400003091	Leucoanthocyanidin dioxygenase	2:30597159-30600716	19.5753	8.00342	-1.29034	0.0181982
XLOC_008545	PGSC0003DMG400011111	Cc-nbs-lrr resistance protein	10:53500453-53605869	10.8197	4.42357	-1.29037	0.021883
XLOC_013929	PGSC0003DMG400017007	MAR-binding protein	12:17656530-17663067	8.81708	3.60251	-1.2913	0.00715491
XLOC_033821	PGSC0003DMG401025689	Conserved gene of unknown function	6:14992098-15008353	21.8174	8.91364	-1.29139	0.0225795
XLOC_018182	PGSC0003DMG400024936	LOB domain-containing protein	2:42995041-42996163	37.0662	15.1228	-1.29338	0.0047617
XLOC_044747	PGSC0003DMG400031834	Protein SSM1	9:53402614-53405289	98.7804	40.1876	-1.29747	0.00192034
XLOC_016535	PGSC0003DMG400016867	Chalcone synthase J	12:58934687-58945130	33.4902	13.5698	-1.30334	0.00715491
XLOC_039316	PGSC0003DMG400002208	Protein phosphatase-2c	8:36802757-36804558	77.4013	31.3232	-1.30513	0.00192034
XLOC_014738	-	-	12:57231360-57234432	11.2157	4.53667	-1.30582	0.0474847
XLOC_028655	PGSC0003DMG400000808	Zinc finger family protein	5:1931091-1938852	9.81235	3.9685	-1.306	0.0225795
XLOC_038333	PGSC0003DMG400019232	GRAS2	7:54095485-54098718	8.70788	3.51382	-1.30928	0.0319925
XLOC_043019	PGSC0003DMG400018943	Sulfate adenylyltransferase	9:54674486-54679779	300.007	120.115	-1.32058	0.00192034
XLOC_035667	PGSC0003DMG400024205	Pit1 protein	7:7207586-7209345	1175.65	468.834	-1.32631	0.00192034
XLOC_034900	PGSC0003DMG400026956	Inositol polyphosphate-5-phosphatase	6:53148362-53153156	13.292	5.29215	-1.32863	0.0303398
XLOC_040903	PGSC0003DMG400039318	Vacuolar processing enzyme	8:36917996-37101470	1211.35	482.121	-1.32915	0.021154
XLOC_001838	-	-	00:51985871-51986116	576.831	229.344	-1.33063	0.00601828
XLOC_008491	PGSC0003DMG400017587	Trypsin inhibitor 1	10:52109929-52111379	52.0422	20.6414	-1.33414	0.0319925
XLOC_040157	NRT1.5	-	8:1178360-1184079	86.4079	34.2461	-1.33522	0.00192034
XLOC_037783	PGSC0003DMG400013548	BI1	7:40568326-40570143	35.2279	13.901	-1.34153	0.00601828
XLOC_018981	PGSC0003DMG400010387	Glycine-rich protein	2:22396165-22402825	277.604	109.425	-1.34309	0.00192034
XLOC_038040	PGSC0003DMG400018328	Proteinase inhibitor type-2 CEVI57	7:48432312-48433228	95.2496	37.4236	-1.34776	0.0265306
XLOC_003748	PGSC0003DMG402003286	ACI112	1:74396389-74401072	12.4433	4.81648	-1.36932	0.00823445
XLOC_010136	PGSC0003DMG400008389	Short chain alcohol dehydrogenase	10:53218204-53220225	56.2941	21.6886	-1.37605	0.00192034
XLOC_006484	PGSC0003DMG400019437	Pathogen-and wound-inducible antifungal protein CBP20	1:74981029-74982054	54.2141	20.8538	-1.37836	0.0314213
XLOC_012481	PGSC0003DMG400000919	Nodulin family protein	11:10872812-10876267	271.504	104.392	-1.37896	0.00192034
XLOC_003989	-	-	1:78519725-78537573	28.5443	10.9279	-1.38518	0.00343436
XLOC_004017	-	-	1:79122221-79132069	71.228	27.1008	-1.39411	0.00192034
XLOC_029726	PGSC0003DMG400021837	Gene of unknown function	5:47006733-47007080	143.189	54.03	-1.40609	0.0148989
XLOC_034066	PGSC0003DMG400023949	Abscisic acid receptor PYL4	6:30365179-30366374	35.3498	13.2823	-1.41219	0.00192034
XLOC_018408	PGSC0003DMG400001393	Amino acid permease	2:46706586-46710386	22.902	8.58553	-1.4155	0.00192034
XLOC_007057	MEE14	-	1:85243256-85245511	128.206	47.9589	-1.41859	0.00192034
XLOC_020228	PGSC0003DMG401000506	Alpha-DOX2	2:46826768-46830143	45.0795	16.6954	-1.43302	0.0047617
XLOC_039936	PGSC0003DMG400003043	Osmotin	8:54289420-54290377	156.561	57.8145	-1.43722	0.00192034
XLOC_019583	PGSC0003DMG400022342	Suberization-associated anionic peroxidase	2:35169030-35172256	20.7797	7.67196	-1.43751	0.00823445
XLOC_013833	PGSC0003DMG400006458	Leucine rich repeat protein	12:11259743-11265390	10.0415	3.69785	-1.44122	0.00823445
XLOC_011786	LOG1	-	11:41500907-41505845	18.9388	6.96052	-1.44408	0.0336607
XLOC_035721	PGSC0003DMG402015935	Aminoadipic semialdehyde synthase	7:10261611-10523444	46.7772	16.9438	-1.46504	0.0336607
XLOC_042160	PGSC0003DMG400026575	Class III peroxidase	9:13125834-13128476	138.648	50.19	-1.46596	0.00192034
XLOC_037195	GLB1	-	7:4601435-4603642	232.975	84.3316	-1.46603	0.00192034
XLOC_003373	PGSC0003DMG400028967	CHP-rich zinc finger protein	1:66852941-66853885	19.9263	7.20707	-1.46719	0.0319925
XLOC_029342	PGSC0003DMG400027761	Conserved gene of unknown function	5:28416800-28419685	24.3305	8.79065	-1.46873	0.00192034
XLOC_043686	PGSC0003DMG400021545	Conserved gene of unknown function	9:5712032-5712899	38.676	13.9298	-1.47327	0.00192034
XLOC_025585	ATAMT1%3B2	-	4:47052453-47055928	63.4159	22.5484	-1.49182	0.00192034
XLOC_008585	PGSC0003DMG400011085	Peptide transporter	10:54161107-54166759	26.858	9.51255	-1.49745	0.00192034
XLOC_020162	PGSC0003DMG400001338	Nam 14	2:46075361-46076997	17.3257	6.129	-1.49919	0.0246095
XLOC_035137	PGSC0003DMG400030430	Anionic peroxidase swpa7	6:56939868-56941213	265.614	93.3953	-1.50791	0.00192034
XLOC_008208	PGSC0003DMG400006222	Conserved gene of unknown function	10:42756855-42758933	46.0418	16.1689	-1.50972	0.00192034
XLOC_017958	PGSC0003DMG400003663	Conserved gene of unknown function	2:38995521-39000665	20.7047	7.24183	-1.51553	0.00192034
XLOC_029554	PGSC0003DMG400013975	Xyloglucan endotransglycosylase/hydrolase XTH-6	5:42894346-42898619	19.1777	6.69857	-1.5175	0.0197456
XLOC_035360	PGSC0003DMG400037480	Receptor-like kinase CHRK1	7:309868-355942	75.684	26.3966	-1.51964	0.00192034
XLOC_021459	PGSC0003DMG400010131	Nb cell deth marker	3:43970656-43971412	35.8416	12.4812	-1.52187	0.0112769
XLOC_004322	PGSC0003DMG400025765	NtPRp27	1:83959669-83960588	149.96	51.961	-1.52908	0.00192034
XLOC_041498	PGSC0003DMG400003058	Osmotin OSML15	8:54298664-54299598	108.746	37.581	-1.53289	0.00192034
XLOC_020230	PGSC0003DMG400000505	Alpha-DOX1	2:46851511-46874093	128.968	44.2951	-1.54179	0.00192034
XLOC_015043	PGSC0003DMG400042189	Mannan endo-1,4-beta-mannosidase 1	12:646307-804003	93.0206	31.3377	-1.56965	0.00192034
XLOC_029760	PGSC0003DMG400027118	Abscisic acid receptor PYL4	5:47710524-47711337	31.0491	10.4039	-1.57742	0.0165669
XLOC_031487	PGSC0003DMG400023366	Quinonprotein alcohol dehydrogenase	5:51305809-51313355	23.7767	7.95408	-1.57978	0.0435605
XLOC_023733	SWEET3	-	3:48852521-48854501	11.4492	3.81504	-1.58548	0.0370821
XLOC_036510	PGSC0003DMG400018307	E3 ubiquitin-protein ligase RMA1H1	7:49077007-49079867	43.6488	14.5101	-1.58889	0.0309265
XLOC_037989	ICL	-	7:47094716-47104710	144.307	47.8385	-1.59289	0.00192034
XLOC_025237	PGSC0003DMG400002953	Thioredoxin fold	4:25069673-25091724	153.181	50.0996	-1.61236	0.00192034
XLOC_034152	WUN1	-	6:34654429-34655071	89.9403	29.4133	-1.6125	0.00192034
XLOC_036064	ACO1	-	7:32977277-32979126	46.4857	15.0703	-1.62507	0.00192034
XLOC_002183	PGSC0003DMG400005236	SAUR family protein	1:8878653-8879542	21.1069	6.82548	-1.62871	0.0239892
XLOC_000370	CHTB2,CHTB4	-	00:21331058-21465204	548.219	174.582	-1.65085	0.00192034
XLOC_030279	PGSC0003DMG400018435	NAC domain protein NAC2	5:4707939-4709908	35.083	11.1001	-1.6602	0.00192034
XLOC_036640	PGSC0003DMG400031091	Glutathione S-transferase	7:51617501-51619148	34.632	10.8852	-1.66974	0.00192034
XLOC_019391	-	-	2:30855110-30858572	21.3452	6.69898	-1.6719	0.00192034
XLOC_001943	PGSC0003DMG400032148	NDR1	1:1772495-1782114	23.5336	7.36865	-1.67525	0.00601828
XLOC_023242	PGSC0003DMG400013984	TMV induced protein 1-2	3:34076695-34350849	304.461	94.2388	-1.69186	0.0487934
XLOC_034165	PGSC0003DMG400027577	Superoxide dismutase	6:35292140-35306389	185.072	56.7671	-1.70496	0.00192034
XLOC_042972	PGSC0003DMG400031856	Lipoxigenase	9:53391241-53395830	11.5285	3.52488	-1.70955	0.00192034
XLOC_015247	PGSC0003DMG400000339	Beta-galactosidase	12:3683174-3691514	122.577	37.2256	-1.71932	0.00192034
XLOC_039008	LOX1.5	-	8:17827203-17831407	57.9397	17.5698	-1.72146	0.00192034
XLOC_027845	-	-	4:58146381-58149648	17.556	5.26963	-1.73619	0.00823445
XLOC_017197	PGSC0003DMG400013016	Nucleotide binding protein	2:22970883-23044911	29.799	8.92725	-1.73898	0.00192034
XLOC_002801	PGSC0003DMG400020017	Lichenase	1:45137501-45139268	256.167	75.9322	-1.7543	0.00192034
XLOC_024416	PGSC0003DMG402002501	Cytochrome P450	3:60790728-60794333	17.957	5.31899	-1.75532	0.0047617
XLOC_004370	PGSC0003DMG400025803	Peroxidase 10	1:84743549-84745137	26.8862	7.66988	-1.80959	0.00192034
XLOC_008576	PGSC0003DMG400011093	Zinc finger family protein	10:53966681-53970167	10.3787	2.90847	-1.83529	0.0303398
XLOC_017400	PGSC0003DMG400010373	Iron-regulated transporter 1	2:28265574-28268251	34.4089	9.60292	-1.84124	0.0181982
XLOC_008373	PGSC0003DMG400011868	Alanine-glyoxylate aminotransferase	10:49354138-49358422	35.0296	9.71616	-1.85012	0.00192034
XLOC_005564	GLUB3	-	1:45173652-45175427	158.385	43.7148	-1.85725	0.00192034
XLOC_041497	PGSC0003DMG400003057	Osmotin	8:54294866-54295826	421.497	115.371	-1.86925	0.00192034
XLOC_039935	PGSC0003DMG400003042	Osmotin	8:54286144-54287111	32.0914	8.60869	-1.89832	0.00343436
XLOC_004188	PGSC0003DMG400012589	Cationic peroxidase	1:81814017-81815680	56.8349	15.0965	-1.91257	0.00192034
XLOC_011760	IVD	-	11:41104261-41111799	79.4113	19.9336	-1.99414	0.00192034
XLOC_004255	PGSC0003DMG400005109	PR-1	1:83191899-83192662	338.962	82.0937	-2.04578	0.00192034
XLOC_012066	PGSC0003DMG400013243	Potassium channel TORK1	11:1149990-1156528	18.0407	4.36586	-2.04692	0.00192034
XLOC_021723	PGSC0003DMG400015290	Proteinase inhibitor type-2 CEVI57	3:49930702-50011389	161.704	38.75	-2.06109	0.00192034
XLOC_038505	-	-	7:56549943-56570904	25.081	5.99385	-2.06504	0.00192034
XLOC_004823	PGSC0003DMG400016360	3'-N-debenzoyl-2'-deoxytaxol N-benzoyltransferase	1:3975106-3976846	11.6822	2.72172	-2.10172	0.0112769
XLOC_010924	PGSC0003DMG400001980	Conserved gene of unknown function	11:6036078-6039622	68.714	15.9309	-2.10878	0.00192034
XLOC_008569	PGSC0003DMG400011102	Transcription factor HBP-1b	10:53852536-53855426	19.4772	4.49583	-2.11512	0.00601828
XLOC_028072	PGSC0003DMG400002123	Ripening regulated protein DDTFR18	4:64397244-64440910	39.9862	9.21005	-2.11822	0.00192034
XLOC_017668	PGSC0003DMG400022437	Stem-specific protein TSJT1	2:34171721-34174189	42.2344	9.58637	-2.13936	0.00192034
XLOC_020126	PGSC0003DMG400001372	B12D	2:45423917-45424907	30.5253	6.84051	-2.15783	0.0140508
XLOC_010264	PGSC0003DMG400028182	Aquaporin TIP1;3	10:55272335-55274167	414.827	92.6192	-2.16313	0.00192034
XLOC_020429	PGSC0003DMG400013451	Inorganic phosphate transporter	3:608499-620961	12.861	2.81244	-2.19311	0.0112769
XLOC_039614	PGSC0003DMG402007615	Sodium/proline symporter	8:47514381-47518067	64.1805	13.9283	-2.20411	0.00192034
XLOC_014589	PGSC0003DMG400004259	Thaumatin	12:54234235-54235820	20.7553	4.40196	-2.23727	0.0189594
XLOC_031818	PGSC0003DMG402010883	MYB transcription factor MYB139	6:5965428-5994157	116.252	24.6317	-2.23866	0.00192034
XLOC_004411	DES	-	1:85465047-85466800	21.7825	4.59914	-2.24373	0.0112769
XLOC_040087	PGSC0003DMG400012239	Cystathionine gamma-synthase	8:56624722-56628440	51.7678	10.8981	-2.24797	0.00192034
XLOC_034805	PGSC0003DMG400033050	Conserved gene of unknown function	6:51498150-51499466	45.7249	9.50461	-2.26628	0.00715491
XLOC_004257	PGSC0003DMG400005111	PR1 protein	1:83201686-83235301	196.842	39.2647	-2.32573	0.00192034
XLOC_005733	PGSC0003DMG400024053	Peroxidase N	1:55469516-55472368	142.241	26.5337	-2.42243	0.00192034
XLOC_015001	PGSC0003DMG402023844	Fatty acid desaturase	12:60867089-60891845	101.028	18.6052	-2.44098	0.0309265
XLOC_019303	PGSC0003DMG400021111	Reticuline oxidase	2:29272582-29273878	15.8801	2.90171	-2.45225	0.00715491
XLOC_026099	PGSC0003DMG400030804	UDP-glucose:glucosyltransferase	4:63830968-63832893	16.3656	2.91803	-2.48759	0.00192034
XLOC_039765	PGSC0003DMG400026220	Major pollen allergen Ory s 1	8:51057960-51061061	150.409	26.8074	-2.48818	0.00192034
XLOC_026828	PGSC0003DMG400027740	Auxin-induced protein 5NG4	4:6957041-6960579	12.6776	2.2594	-2.48828	0.0204426
XLOC_041496	PGSC0003DMG400003056	Ethylene-responsive proteinase inhibitor 1	8:54287496-54289157	510.851	89.469	-2.51344	0.00192034
XLOC_023774	PGSC0003DMG400015219	Miraculin	3:50100521-50139059	188.326	30.8261	-2.61101	0.00192034
XLOC_031739	ASN1	-	6:3211663-3217168	428.563	70.0263	-2.61354	0.00192034
XLOC_031121	PGSC0003DMG400013974	Conserved gene of unknown function	5:42839637-42844350	21.1758	3.4168	-2.6317	0.0421757
XLOC_022872	PGSC0003DMG400046276	Conserved gene of unknown function	3:12483432-12486811	200.765	31.8979	-2.65398	0.00192034
XLOC_043058	PGSC0003DMG400017257	Cellulose synthase	9:55840206-55847010	11.2063	1.74016	-2.68702	0.00192034
XLOC_020361	-	-	2:9492576-9492857	310.379	46.1243	-2.75043	0.00192034
XLOC_038215	PGSC0003DMG400027660	Gene of unknown function	7:51856694-51857749	17.2652	2.39512	-2.8497	0.0259151
XLOC_039767	PGSC0003DMG400026222	Major pollen allergen Ory s 1	8:51069608-51071479	138.107	18.0918	-2.93238	0.00192034
XLOC_041453	PGSC0003DMG400003920	AT-hook DNA-binding protein	8:53424476-53426623	65.1396	8.14163	-3.00015	0.00192034
XLOC_021749	PGSC0003DMG400015267	Kunitz-type protease inhibitor	3:50377077-50378034	658.377	79.9601	-3.04156	0.00192034
XLOC_014964	AGT	-	12:60492622-60497167	39.3275	4.34499	-3.17811	0.00192034
XLOC_025077	-	-	4:13542140-13549876	34.1513	3.63135	-3.23336	0.00192034
XLOC_013146	PGSC0003DMG400019675	High-affinity nitrate transporter	11:41946329-41947803	24.9543	2.42013	-3.36613	0.0047617
XLOC_018002	PGSC0003DMG400003629	V-type proton ATPase 16 kDa proteolipid subunit c2	2:39651926-39654630	30.2665	2.0995	-3.8496	0.0174077
XLOC_022551	PGSC0003DMG402012812	Origin recognition complex 1b protein	3:1907975-1918492	204.517	13.0234	-3.97304	0.00192034
XLOC_011814	PGSC0003DMG400001145	High-affinity nitrate transporter	11:41898128-41899940	21.8466	1.07299	-4.34771	0.0047617
XLOC_001771	-	-	00:29517085-29517384	24.7953	0	-10	0.00192034
XLOC_001759	-	-	00:17326460-17326991	20.0446	0	-10	0.00192034
XLOC_016697	-	-	12:46680802-46681076	19.0112	0	-10	0.0246095
XLOC_024518	-	-	3:55911080-55911424	14.6316	0	-10	0.00192034

## Sheet: res_nem-res_cont
transcript	gene	description	coordinates	res_nem_rpkm	res_cont_rpkm	log(FC)	q-value
XLOC_004261	PGSC0003DMG400005114	STS14 protein	1:83238696-83239191	0	19.7347	10	0.00192034
XLOC_038532	-	-	7:9723178-9723629	0	13.0812	10	0.00192034
XLOC_013629	PGSC0003DMG400020681	Early nodulin	12:5282777-5286762	12.1411	207.455	4.09483	0.00192034
XLOC_024433	PGSC0003DMG400002487	Lipid binding protein	3:61129370-61129984	1.5518	25.7231	4.05104	0.0396447
XLOC_011979	PGSC0003DMG402015537	Late embryogenesis abundant protein	11:45315135-45317670	1.43806	20.2239	3.81386	0.00192034
XLOC_006788	PGSC0003DMG400023762	Globulin	1:80803780-80805356	1.56774	21.7246	3.79258	0.0122296
XLOC_037325	-	-	7:10061005-10062535	3.24573	37.5792	3.53332	0.0290948
XLOC_013673	PGSC0003DMG400004298	Fasciclin-like arabinogalactan protein 19	12:6269725-6271762	3.42296	36.924	3.43124	0.00192034
XLOC_029945	PGSC0003DMG400023491	Cationic peroxidase 1	5:50994088-50995521	1.56947	16.7281	3.41392	0.0386524
XLOC_004331	PGSC0003DMG400025774	Structural constituent of cell wall	1:84110088-84111799	2.22045	22.6973	3.3536	0.0047617
XLOC_037254	PGSC0003DMG400028755	Pit1 protein	7:6804232-6808601	21.2309	212.221	3.32133	0.00192034
XLOC_013495	PGSC0003DMG400002880	Proline-rich protein	12:2714288-2715753	5.57174	55.1073	3.30604	0.00192034
XLOC_036411	PGSC0003DMG400025491	Peroxidase	7:47171924-47173553	2.79517	27.0874	3.27662	0.00715491
XLOC_038525	-	-	7:6789483-6789888	10.7614	102.761	3.25536	0.0112769
XLOC_030023	-	-	5:203013-204589	2.5824	23.4144	3.18061	0.00192034
XLOC_041414	PGSC0003DMG400004748	Extensin	8:52527084-52527668	10.1321	91.7117	3.17818	0.00192034
XLOC_041415	PGSC0003DMG400004747	Extensin	8:52534812-52535501	37.3211	330.961	3.1486	0.00192034
XLOC_044752	PGSC0003DMG400031836	Primary amine oxidase	9:53461165-53463662	1.29432	11.3716	3.13517	0.00192034
XLOC_043421	PGSC0003DMG400020359	Conserved gene of unknown function	9:666955-669116	1.62235	14.109	3.12046	0.0348234
XLOC_029542	PGSC0003DMG400005272	Peroxidase 27	5:42500789-42503212	5.66908	48.9181	3.10918	0.00192034
XLOC_014459	PGSC0003DMG400026463	Aquaporin TIP2;3	12:50722189-50723610	16.0012	136.988	3.0978	0.00192034
XLOC_018773	PGSC0003DMG400014928	Conserved gene of unknown function	2:15631609-15632335	2.64569	22.5738	3.09293	0.0479208
XLOC_029751	PGSC0003DMG400011651	Conserved gene of unknown function	5:47532124-47533612	1.42526	12.102	3.08595	0.029652
XLOC_004423	PGSC0003DMG400025168	Lipid binding protein	1:85660519-85661148	41.5021	326.162	2.97433	0.00192034
XLOC_009371	PGSC0003DMG400003235	Nucleobase ascorbate transporter	10:13896388-13901605	3.2088	24.5608	2.93625	0.00192034
XLOC_004017	-	-	1:79122221-79132069	34.1515	249.59	2.86954	0.00192034
XLOC_033758	PGSC0003DMG400015734	High-affinity nitrate transporter	6:11656087-11862502	3.55751	25.6162	2.84811	0.00192034
XLOC_022827	PGSC0003DMG400018771	Conserved gene of unknown function	3:10484794-10491725	1.62635	11.2174	2.78603	0.00343436
XLOC_016501	PGSC0003DMG400029272	GDSL-like Lipase/Acylhydrolase family protein	12:58220706-58224106	21.0316	144.789	2.78332	0.00192034
XLOC_036412	PGSC0003DMG400025490	Peroxidase	7:47178223-47179898	12.2721	84.3385	2.78081	0.00192034
XLOC_017668	PGSC0003DMG400022437	Stem-specific protein TSJT1	2:34171721-34174189	6.19945	41.8214	2.75403	0.00192034
XLOC_004015	PGSC0003DMG400018279	MYB domain class transcription factor	1:79062871-79064724	1.56397	10.4773	2.74398	0.0174077
XLOC_041827	PGSC0003DMG400008859	UPF0497 membrane protein 9	9:2359222-2360688	4.84488	32.4163	2.74219	0.00343436
XLOC_034334	PGSC0003DMG400030764	Cationic peroxidase isozyme 40K	6:40825199-40828610	1.77367	11.8217	2.73662	0.0416707
XLOC_034793	PGSC0003DMG402004079	D-aminoacyl-tRNA deacylase	6:51169134-51175201	3.18495	20.9416	2.71703	0.021154
XLOC_041626	PGSC0003DMG400012137	Ring finger protein	8:56258625-56262559	15.2043	99.5835	2.71143	0.0189594
XLOC_012631	PGSC0003DMG400002188	Xyloglucan endotransglucosylase/hydrolase 5	11:18760291-18763405	2.56847	16.4753	2.68132	0.0157618
XLOC_029543	PGSC0003DMG400015035	Peroxidase	5:42534308-42587847	68.3367	437.063	2.67711	0.00192034
XLOC_030467	PGSC0003DMG400013516	Polygalacturonase	5:8882391-8885738	8.60031	54.5126	2.66413	0.00192034
XLOC_018908	PGSC0003DMG402015497	Pericarp peroxidase 3	2:20759652-20761382	2.30197	14.4518	2.65031	0.0319925
XLOC_008697	PGSC0003DMG401028252	Beta-fructofuranosidase	10:55838861-55843144	4.1143	25.5733	2.63592	0.00192034
XLOC_043373	PGSC0003DMG400021621	Wiscott-Aldrich syndrome, C-terminal	9:61240615-61241743	1.83716	11.4173	2.63567	0.0474847
XLOC_014626	PGSC0003DMG400008536	Miraculin	12:55112421-55113230	3.8178	23.6617	2.63174	0.0140508
XLOC_013857	PGSC0003DMG400020395	Polygalacturonase	12:12406937-12410320	3.21197	19.5737	2.60738	0.00192034
XLOC_013446	PGSC0003DMG401007810	Transcription factor RF2a	12:1559537-1561835	2.93976	17.6085	2.5825	0.00192034
XLOC_024376	PGSC0003DMG400002535	UPF0497 membrane protein 14	3:60178015-60179851	3.23189	19.204	2.57096	0.0284479
XLOC_004679	PGSC0003DMG400032182	Non-specific lipid-transfer protein	1:1516478-1518210	3.97352	23.4298	2.55985	0.010334
XLOC_016429	PGSC0003DMG400029331	Expansin	12:57168544-57171970	3.45364	20.0832	2.5398	0.0112769
XLOC_036865	PGSC0003DMG400022295	Conserved gene of unknown function	7:55244659-55245205	77.2141	447.667	2.53549	0.00192034
XLOC_036064	ACO1	-	7:32977277-32979126	11.7568	68.0477	2.53304	0.00192034
XLOC_024300	PGSC0003DMG400005629	Structural constituent of cell wall	3:59041189-59043435	1.80076	10.2124	2.50364	0.0421757
XLOC_038528	-	-	7:6804232-6808601	10.5179	58.1287	2.4664	0.0204426
XLOC_015529	PGSC0003DMG400020388	Cationic peroxidase 1	12:11649567-11651621	8.05165	44.4555	2.46501	0.00192034
XLOC_010957	TMK1	-	11:6627721-6632438	1.92094	10.4899	2.44912	0.00192034
XLOC_039368	PGSC0003DMG400002227	Copper ion binding protein	8:38869779-38871670	7.83865	42.5274	2.43972	0.00192034
XLOC_034711	PGSC0003DMG400028517	Conserved gene of unknown function	6:49661302-49665237	5.29572	28.4335	2.42469	0.00192034
XLOC_008299	PGSC0003DMG400021941	Disease resistance response protein	10:46575794-46576489	8.29788	44.4376	2.42097	0.00343436
XLOC_019338	PGSC0003DMG400008323	Gene of unknown function	2:29913597-29914048	18.3335	98.163	2.4207	0.00192034
XLOC_039830	PGSC0003DMG400004796	Extensin	8:52538826-52539655	16.8072	89.8834	2.41897	0.00192034
XLOC_032504	ADH1	-	6:41213847-41216108	43.1073	225.12	2.38469	0.00192034
XLOC_044788	IQD19	-	9:54305992-54307744	8.22531	42.9234	2.38362	0.00192034
XLOC_004562	-	-	1:87850178-87852166	2.64017	13.6942	2.37486	0.0047617
XLOC_035084	PGSC0003DMG400030396	Conserved gene of unknown function	6:56302484-56303908	8.01827	41.363	2.36698	0.00192034
XLOC_019653	SUS5	-	2:36937425-36941921	2.09916	10.8175	2.36548	0.00192034
XLOC_037798	PGSC0003DMG400013537	Proline-rich protein	7:41143185-41145190	65.82	338.749	2.36362	0.00192034
XLOC_016531	PGSC0003DMG400008625	Disease resistance-responsive family protein	12:58771169-58772579	5.65764	28.8227	2.34894	0.010334
XLOC_037335	PGSC0003DMG400004090	Peroxidase	7:10927139-10929269	19.258	97.92	2.34615	0.00192034
XLOC_007163	SN2	-	1:87145670-87146801	34.5109	174.817	2.34072	0.00192034
XLOC_014308	PGSC0003DMG400021768	Cell number regulator 2	12:41607939-41610526	7.93872	40.0171	2.33364	0.00932004
XLOC_003520	PGSC0003DMG400026025	AG-motif binding protein-3	1:70015973-70017193	8.24033	41.4301	2.3299	0.00192034
XLOC_041579	PGSC0003DMG400012170	Dirigent protein	8:55448322-55451836	37.5917	186.385	2.3098	0.00192034
XLOC_034700	PGSC0003DMG400016538	Conserved gene of unknown function	6:49409224-49410217	6.18499	30.567	2.30513	0.0140508
XLOC_006567	PGSC0003DMG402013193	Conserved gene of unknown function	1:76618566-76788449	2.56887	12.6757	2.30286	0.00601828
XLOC_017292	PGSC0003DMG400006895	Homeobox protein	2:25942733-25944789	4.46092	22.0114	2.30284	0.0259151
XLOC_019697	PGSC0003DMG400013654	Peroxidase 7	2:37854369-37856703	3.47003	16.9626	2.28934	0.00932004
XLOC_022265	PGSC0003DMG400005694	Conserved gene of unknown function	3:59437027-59440674	4.00041	19.4928	2.28472	0.00192034
XLOC_031487	PGSC0003DMG400023366	Quinonprotein alcohol dehydrogenase	5:51305809-51313355	15.7264	75.7296	2.26767	0.00192034
XLOC_024835	PGSC0003DMG400030182	Conserved gene of unknown function	4:6664536-6665910	10.2462	49.1435	2.26191	0.00192034
XLOC_037830	PGSC0003DMG400025571	Acyltransferase	7:42290204-42291658	2.63262	12.6238	2.26157	0.0140508
XLOC_021708	PGSC0003DMG400020888	White-brown-complex ABC transporter family	3:49473785-49475646	2.37304	11.3432	2.25702	0.00192034
XLOC_020300	PGSC0003DMG400012648	MYB transcription factor	2:47670218-47671556	5.55302	26.3978	2.24907	0.00192034
XLOC_035655	-	-	7:6792389-6793054	17.5695	83.5027	2.24875	0.00932004
XLOC_001804	-	-	00:43393938-43394315	13.8457	65.3102	2.23787	0.0391226
XLOC_004555	PGSC0003DMG400006183	Aquaporin	1:87631163-87632633	7.78372	36.3637	2.22396	0.00192034
XLOC_020118	PGSC0003DMG400001380	Pollen Ole e 1 allergen and extensin	2:45310908-45312728	46.9198	216.784	2.20799	0.00192034
XLOC_013430	PGSC0003DMG400007794	Xyloglucan endotransglucosylase-hydrolase XTH9	12:1299708-1301072	17.9215	81.8003	2.19041	0.00192034
XLOC_034091	PGSC0003DMG400027976	Hypoxia induced protein conserved region containing protein	6:31172330-31173218	11.4066	51.8528	2.18456	0.00932004
XLOC_038524	-	-	7:6736991-6786464	45.1826	203.818	2.17345	0.0047617
XLOC_022537	PGSC0003DMG400004379	Esterase	3:1611045-1615724	3.10131	13.8989	2.16402	0.0181982
XLOC_026362	PGSC0003DMG400027852	Glucosyltransferase	4:69382807-69385382	2.64706	11.7753	2.1533	0.0259151
XLOC_042081	PGSC0003DMG400011787	Vacuolar cation/proton exchanger 1a	9:8794650-8800088	2.51406	10.7249	2.09287	0.0239892
XLOC_027558	PGSC0003DMG400010572	RNA-binding region-containing protein	4:48476814-48480455	5.71952	24.3336	2.08898	0.00192034
XLOC_036614	PGSC0003DMG400017298	Xyloglucan endotransglucosylase-hydrolase XTH9	7:51079172-51081145	10.0157	42.5428	2.08665	0.00192034
XLOC_017270	PGSC0003DMG400025152	UDP-glucuronosyltransferase	2:25338147-25340599	4.5495	19.2493	2.08103	0.00192034
XLOC_006547	PGSC0003DMG400028601	Alpha-L-fucosidase 2	1:76304375-76306297	3.00831	12.6245	2.0692	0.0265306
XLOC_021325	PGSC0003DMG400010814	Conserved gene of unknown function	3:40027808-40029875	4.29635	17.9403	2.06202	0.0401142
XLOC_013146	PGSC0003DMG400019675	High-affinity nitrate transporter	11:41946329-41947803	16.4226	68.2145	2.05439	0.00192034
XLOC_008462	PGSC0003DMG400019153	Alpha-expansin	10:51189326-51191860	7.7655	32.1373	2.0491	0.00192034
XLOC_017924	PGSC0003DMG400001526	AMP dependent ligase	2:38694817-38699838	2.54164	10.4953	2.04591	0.010334
XLOC_031558	-	-	5:14057998-14058955	4.26974	17.528	2.03744	0.0290948
XLOC_040378	PGSC0003DMG400005872	Peroxidase family protein	8:5883424-5889147	6.81938	27.9897	2.03718	0.00192034
XLOC_013303	PGSC0003DMG400015556	Conserved gene of unknown function	11:45222689-45223700	4.95657	20.2752	2.0323	0.0174077
XLOC_024852	PGSC0003DMG400027749	UPF0497 membrane protein PIMP1	4:7068969-7070429	10.2901	41.9182	2.02632	0.0336607
XLOC_023392	PGSC0003DMG400018038	Pectinesterase	3:39518972-39522012	3.54571	14.4198	2.0239	0.00192034
XLOC_026098	TT1	-	4:63792038-63801844	3.22578	13.0311	2.01423	0.00823445
XLOC_004624	PGSC0003DMG400022800	Cytochrome B561	1:398611-401194	5.11102	20.1309	1.97773	0.0479208
XLOC_037780	PGSC0003DMG400013550	Respiratory burst oxidase	7:40410536-40419420	2.57404	10.1374	1.97758	0.00192034
XLOC_016571	PGSC0003DMG400004677	Hydroxyproline-rich glycoprotein (HRGP)	12:59569047-59585035	18.7133	73.1256	1.96631	0.00192034
XLOC_019478	PGSC0003DMG401031759	Phospholipase A1	2:32884257-33036666	6.75868	26.1841	1.95388	0.00601828
XLOC_029095	PGSC0003DMG400015052	BURP domain-containing protein	5:13506397-13511111	20.5475	79.3207	1.94874	0.00192034
XLOC_037977	PGSC0003DMG400028959	Multicopper oxidase	7:46816430-46820066	4.20514	16.1758	1.94361	0.00192034
XLOC_035204	PGSC0003DMG400027681	Dopamine beta-monooxygenase	6:57875501-57879208	4.83991	18.6112	1.94312	0.0197456
XLOC_041996	IRX9	-	9:6403787-6407533	7.47589	28.0843	1.90944	0.00192034
XLOC_030530	PGSC0003DMG400016971	Conserved gene of unknown function	5:10874706-10878289	2.93078	10.9902	1.90687	0.021154
XLOC_013740	PGSC0003DMG400021801	Peroxidase 27	12:7978335-7980707	25.72	95.8385	1.89771	0.00192034
XLOC_037057	PGSC0003DMG400011223	Auxin-induced protein 5NG4	7:1625311-1629813	3.01076	11.184	1.89323	0.0365063
XLOC_035620	-	-	7:5920298-5923004	8.73962	32.4507	1.89261	0.0479208
XLOC_004700	PGSC0003DMG402032203	Extensin	1:1940713-1980096	14.1471	52.3216	1.8869	0.0314213
XLOC_027179	PGSC0003DMG400024003	FAD binding domain containing protein	4:23619207-23621616	5.92241	21.8538	1.88363	0.00192034
XLOC_037863	PGSC0003DMG400017376	Fasciclin-like arabinogalactan protein 19	7:43508344-43509874	32.007	118.1	1.88355	0.0284479
XLOC_045037	PGSC0003DMG400021877	Xyloglucan endo-transglycosylase	9:59926832-59929020	12.2711	45.2308	1.88204	0.00192034
XLOC_005801	PGSC0003DMG400022658	Gene of unknown function	1:58588145-58588997	105.51	388.536	1.88067	0.00192034
XLOC_040885	PGSC0003DMG400029948	Conserved gene of unknown function	8:35837229-35838681	3.22741	11.8191	1.87268	0.0239892
XLOC_017336	PGSC0003DMG400006924	Lipase	2:26734233-26740391	6.42287	23.4733	1.86973	0.00192034
XLOC_008492	PGSC0003DMG400017588	Proteinase inhibitor I-B	10:52113648-52122653	12.4259	45.3993	1.86932	0.021883
XLOC_019998	PGSC0003DMG400024967	Peroxidase	2:43004571-43067708	52.7668	191.478	1.85948	0.00601828
XLOC_038705	PGSC0003DMG400014850	Proline-rich protein	8:2735626-2736367	21.4974	77.9482	1.85835	0.00192034
XLOC_023451	PGSC0003DMG400014304	Peptidoglycan-binding LysM domain-containing protein	3:41969638-41970235	16.4372	59.59	1.8581	0.00192034
XLOC_030371	PGSC0003DMG400022634	Microtubule-associated protein TORTIFOLIA1	5:6593034-6597489	3.68989	13.3499	1.85518	0.00192034
XLOC_021698	PGSC0003DMG400006591	Class III chitinase	3:49162478-49163703	5.72454	20.6788	1.85292	0.0112769
XLOC_017478	PGSC0003DMG400008291	Gene of unknown function	2:29921640-29921994	25.8705	93.3343	1.8511	0.0336607
XLOC_014407	PGSC0003DMG400014474	LeOPT1	12:48902164-48959559	6.04637	21.737	1.84602	0.00601828
XLOC_035034	PGSC0003DMG400007155	Anthranilate N-benzoyltransferase protein	6:55234776-55236185	3.17956	11.3302	1.83328	0.0319925
XLOC_024100	PGSC0003DMG401019533	Gip1	3:55843780-55845734	22.2871	79.2493	1.83019	0.00192034
XLOC_015090	PGSC0003DMG400007854	Xyloglucan endotransglucosylase-hydrolase XTH9	12:1293373-1294778	10.3865	36.7743	1.82399	0.00192034
XLOC_043167	PGSC0003DMG400011577	Disease resistance-responsive family protein	9:57735077-57737766	8.51644	30.0559	1.81932	0.00192034
XLOC_022003	PGSC0003DMG400024535	Conserved gene of unknown function	3:54980278-54986682	2.716	9.55962	1.81547	0.00192034
XLOC_026176	PGSC0003DMG400006394	DNA binding protein	4:65636321-65639047	4.81199	16.9028	1.81256	0.00192034
XLOC_026796	PGSC0003DMG401025427	GRF1-interacting factor 1	4:5452681-5458225	6.02211	21.0781	1.8074	0.04509
XLOC_011891	PGSC0003DMG400003009	Gibberellin receptor GID1	11:43208739-43210362	4.637	16.157	1.8009	0.0348234
XLOC_023354	PGSC0003DMG400018856	Elicitor-inducible protein EIG-J7	3:38434604-38435752	21.6587	75.1497	1.79482	0.00192034
XLOC_036342	PGSC0003DMG400000684	Laccase	7:45262300-45266758	6.68643	23.1632	1.79252	0.00192034
XLOC_035461	PGSC0003DMG400027463	Anthranilate N-benzoyltransferase protein	7:2322902-2324114	3.36799	11.6271	1.78753	0.0487934
XLOC_009921	PGSC0003DMG400021944	Conserved gene of unknown function	10:46580873-46581663	6.87171	23.6652	1.78403	0.029652
XLOC_019922	PGSC0003DMG400030636	Loganic acid methyltransferase	2:41671253-41673146	7.06994	24.0147	1.76415	0.00192034
XLOC_026382	PGSC0003DMG400005152	Peroxidase 10	4:69721555-69723452	7.005	23.7069	1.75885	0.00932004
XLOC_010028	PGSC0003DMG400040252	Gene of unknown function	10:49774757-49807336	7.08292	23.9413	1.75708	0.00192034
XLOC_006248	PGSC0003DMG400012763	C-4 sterol methyl oxidase	1:70705182-70708003	15.4512	51.9735	1.75006	0.00192034
XLOC_003146	PGSC0003DMG400008982	Basic 7S globulin 2 small subunit	1:61814379-61815980	4.99543	16.6529	1.73709	0.00192034
XLOC_041703	-	-	8:52505296-52505616	91.713	303.116	1.72467	0.00192034
XLOC_010973	-	-	11:6958571-6963800	6.57979	21.6871	1.72073	0.00192034
XLOC_044839	PGSC0003DMG400015116	Conserved gene of unknown function	9:55537692-55542239	24.0172	79.0816	1.71928	0.00192034
XLOC_018405	PGSC0003DMG400001396	Avr9/Cf-9 rapidly elicited protein 231	2:46665731-46667302	3.62898	11.9417	1.71837	0.0122296
XLOC_038309	PGSC0003DMG400019251	Structural constituent of cell wall	7:53657255-53658755	14.0163	45.8994	1.71137	0.00192034
XLOC_014897	-	-	12:59612141-59613580	16.1588	52.7781	1.70762	0.00192034
XLOC_022458	PGSC0003DMG400013434	Non-specific lipid-transfer protein	3:296701-298041	19.972	65.0627	1.70385	0.00192034
XLOC_042787	PGSC0003DMG400019336	Conserved gene of unknown function	9:48652252-48653302	4.53351	14.7213	1.6992	0.0376127
XLOC_042709	PGSC0003DMG400008581	Receptor protein kinase CLAVATA1	9:46200604-46203783	3.0556	9.91675	1.69841	0.00192034
XLOC_032956	-	-	6:51757048-51758989	5.76348	18.5044	1.68285	0.0479208
XLOC_032341	PGSC0003DMG400025276	ATP binding protein	6:37074861-37078278	3.06334	9.81934	1.68052	0.00823445
XLOC_038089	PGSC0003DMG400009400	Fasciclin-like arabinogalactan protein 1	7:49807679-49808859	37.8263	120.758	1.67465	0.00192034
XLOC_044740	PGSC0003DMG400031852	Conserved gene of unknown function	9:53184808-53186311	3.40587	10.8485	1.6714	0.0252696
XLOC_023854	PGSC0003DMG400015156	Conserved gene of unknown function	3:51443476-51446492	14.4641	45.894	1.66583	0.00192034
XLOC_024962	PGSC0003DMG400015004	Myosin heavy chain, clone	4:9183360-9187593	3.61098	11.4477	1.6646	0.0204426
XLOC_030607	PGSC0003DMG400015054	Dehydration-responsive protein RD22	5:13448790-13450859	39.572	125.413	1.66414	0.00192034
XLOC_028848	PGSC0003DMG400022608	Transferase, transferring glycosyl groups	5:6664872-6666321	7.06173	22.3396	1.66151	0.00192034
XLOC_004699	PGSC0003DMG402032203	Extensin	1:1940713-1980096	30.0377	94.9636	1.6606	0.00192034
XLOC_024076	PGSC0003DMG400024664	Conserved gene of unknown function	3:55531875-55533324	3.31242	10.2814	1.63408	0.04065
XLOC_020314	PGSC0003DMG400020218	Conserved gene of unknown function	2:47846906-47850165	7.53472	23.3325	1.63071	0.00192034
XLOC_036255	PGSC0003DMG400000931	Xyloglucan galactosyltransferase KATAMARI1	7:42731176-42733091	3.18722	9.84978	1.62779	0.0165669
XLOC_031538	PGSC0003DMG400023322	White-brown-complex ABC transporter family	5:51897600-51899687	3.03249	9.17342	1.59696	0.0148989
XLOC_011670	SCPL51	-	11:39337737-39344566	8.54312	25.6648	1.58696	0.00192034
XLOC_031709	PGSC0003DMG400020654	Conserved gene of unknown function	6:2635384-2638202	12.5892	37.3197	1.56775	0.0047617
XLOC_028043	PGSC0003DMG400030824	Glycosyltransferase	4:63886267-63888326	11.6702	34.493	1.56347	0.00192034
XLOC_041652	IQD16	-	8:56711795-56714521	5.66633	16.7141	1.56058	0.00601828
XLOC_036976	PGSC0003DMG400003188	Lysosomal pro-X carboxypeptidase	7:444801-450538	7.85678	23.1299	1.55775	0.00343436
XLOC_041938	-	-	9:4686201-4686834	19.2474	56.2186	1.54638	0.0497141
XLOC_038585	PGSC0003DMG400012517	Serine protease	8:272294-274397	5.26062	15.3471	1.54466	0.00601828
XLOC_035694	ATSPLA2-ALPHA	-	7:8357045-8361081	9.34448	27.0089	1.53125	0.0440983
XLOC_008701	PGSC0003DMG400028249	UPF0497 membrane protein	10:55884009-55885644	11.5654	33.2012	1.52142	0.00823445
XLOC_008372	PGSC0003DMG400020801	Peroxidase 2	10:49258671-49260078	26.3275	75.4023	1.51804	0.00192034
XLOC_036821	ENODL9	-	7:54513111-54514562	6.87838	19.6092	1.51139	0.0401142
XLOC_036410	PGSC0003DMG400025492	Peroxidase	7:47159148-47160776	366.555	1042.25	1.5076	0.00192034
XLOC_043049	PGSC0003DMG400006093	Auxin responsive protein	9:55351419-55354606	48.0604	136.46	1.50556	0.00192034
XLOC_028234	PGSC0003DMG400008016	Glycogenin	4:68284624-68288857	5.4377	15.3813	1.50011	0.0047617
XLOC_003152	PGSC0003DMG402008987	Basic 7S globulin 2 small subunit	1:61910479-61925127	7.92038	22.3523	1.49678	0.00601828
XLOC_024263	PGSC0003DMG400005656	Beta-mannosidase	3:58543889-58546871	14.8874	41.7293	1.48697	0.00192034
XLOC_019708	PGSC0003DMG400013663	3-hydroxy-3-methylglutaryl-coenzyme A reductase 1	2:38016726-38020241	16.5849	45.8475	1.46697	0.00192034
XLOC_044784	PGSC0003DMG400007684	Serine-threonine protein kinase, plant-type	9:54199160-54201209	22.3126	61.3046	1.45814	0.00192034
XLOC_008809	PGSC0003DMG400023681	Multidrug resistance pump	10:57626700-57629971	4.03512	11.0257	1.45019	0.021883
XLOC_021189	PGSC0003DMG400027728	Conserved gene of unknown function	3:35304056-35306586	6.90561	18.7573	1.44161	0.00715491
XLOC_021395	PGSC0003DMG400014275	ATP binding protein	3:42416175-42419270	6.11242	16.5922	1.44069	0.00343436
XLOC_036225	PGSC0003DMG400011749	UDP-galactose:solanidine galactosyltransferase	7:41953951-41955645	17.1069	46.3402	1.43768	0.00192034
XLOC_027024	PGSC0003DMG400012720	Calmodulin binding protein SUN	4:11174526-11178274	3.25178	8.79306	1.43513	0.0331478
XLOC_044883	Plant_SRP	-	9:56696623-56696926	84.5475	228.455	1.43408	0.0122296
XLOC_012093	PGSC0003DMG400015666	ATP binding protein	11:1936784-1940273	18.5179	49.842	1.42845	0.00192034
XLOC_028332	PGSC0003DMG400003748	Peroxidase	4:70184380-70186537	9.98228	26.7944	1.42449	0.00601828
XLOC_008729	PGSC0003DMG400028228	Lymphoid organ expressed yellow head virus receptor protein	10:56241972-56245430	10.151	27.0291	1.4129	0.00343436
XLOC_038166	PGSC0003DMG400017331	S-locus-specific glycoprotein	7:50753634-50755291	13.6149	36.241	1.41244	0.00192034
XLOC_026104	PGSC0003DMG400030810	Conserved gene of unknown function	4:63968339-63969514	9.23609	24.5107	1.40806	0.00601828
XLOC_003984	PGSC0003DMG400002790	Conserved gene of unknown function	1:78411995-78412743	21.7303	57.0622	1.39283	0.00192034
XLOC_029729	PGSC0003DMG400021831	Inositol-3-phosphate synthase	5:47095009-47099299	23.203	60.538	1.38353	0.00192034
XLOC_017764	ATPMEPCRA	-	2:36018059-36020938	38.5183	99.9982	1.37636	0.0479208
XLOC_030070	PGSC0003DMG400028305	Heat shock protein binding protein	5:836432-843863	16.7704	43.4926	1.37485	0.00192034
XLOC_013792	PGSC0003DMG400029811	Fasciclin-like arabinogalactan protein 10	12:9783683-9784751	7.53481	19.4968	1.37159	0.0326132
XLOC_041040	PGSC0003DMG400047074	BURP domain-containing protein	8:42926677-42929747	6.88076	17.7205	1.36478	0.04065
XLOC_039810	PGSC0003DMG400004810	Pepsin A	8:52347057-52349042	15.2386	39.2149	1.36367	0.00192034
XLOC_024136	PGSC0003DMG400019825	Cinnamoyl CoA reductase	3:56714212-56717315	22.9283	58.9396	1.36211	0.00192034
XLOC_026116	PGSC0003DMG400030819	Arabinogalactan-protein	4:64205403-64206184	90.7243	231.569	1.35188	0.00192034
XLOC_026374	PGSC0003DMG400005159	DUTP pyrophosphatase	4:69642919-69646845	8.3548	21.2626	1.34764	0.00192034
XLOC_032099	PGSC0003DMG400029676	Conserved gene of unknown function	6:23890606-23899526	8.87803	22.5912	1.34745	0.00192034
XLOC_024993	-	-	4:10002510-10005071	8.4223	21.3581	1.34249	0.0259151
XLOC_005913	PGSC0003DMG400009035	Heat shock protein binding protein	1:62507591-62510277	4.8422	12.2397	1.33784	0.00823445
XLOC_001922	-	-	1:1429044-1431232	4.30101	10.8069	1.3292	0.0189594
XLOC_029566	PGSC0003DMG400013696	Cytochrome P450	5:43351037-43352901	17.3055	43.3219	1.32386	0.00192034
XLOC_024390	PGSC0003DMG400002523	Stem 28 kDa glycoprotein	3:60441174-60442408	23.0527	57.4024	1.31617	0.00192034
XLOC_044204	PGSC0003DMG400008727	Beta-1,3-glucanase	9:31830072-31832104	6.45671	16.004	1.30956	0.00932004
XLOC_045070	PGSC0003DMG400021609	Receptor protein kinase	9:61133816-61137591	4.33554	10.7177	1.30571	0.0047617
XLOC_031775	PGSC0003DMG400002156	C-4 sterol methyl oxidase 2	6:4307390-4312331	16.9757	41.6613	1.29523	0.00601828
XLOC_042972	PGSC0003DMG400031856	Lipoxigenase	9:53391241-53395830	7.7616	19.0382	1.29447	0.00192034
XLOC_037492	PGSC0003DMG400011670	Transposon protein, CACTA, En/Spm sub-class	7:19663453-19667704	3.85529	9.44589	1.29285	0.0342612
XLOC_028124	PGSC0003DMG400006386	Peroxidase	4:65556031-65558327	9.41504	22.932	1.28432	0.021154
XLOC_039563	PGSC0003DMG400018916	Polyphenol oxidase	8:45868846-45890289	41.3322	100.637	1.28383	0.00192034
XLOC_019607	ATPMEPCRA	-	2:36018059-36020938	53.4223	129.739	1.2801	0.00343436
XLOC_035031	PGSC0003DMG400007152	UDP-apiose/xylose synthase	6:55203293-55207584	13.5258	32.7918	1.27761	0.00192034
XLOC_009571	PGSC0003DMG400031385	Pectin acetylesterase	10:25588668-25594332	6.03619	14.5827	1.27255	0.0348234
XLOC_031433	PGSC0003DMG400023415	Conserved gene of unknown function	5:50524445-50526349	14.8553	35.7197	1.26574	0.00192034
XLOC_032824	PGSC0003DMG400016515	Conserved gene of unknown function	6:49500581-49501794	9.16523	21.9221	1.25815	0.0232629
XLOC_043306	-	-	9:60166534-60176126	177.059	422.643	1.25521	0.00192034
XLOC_026197	PGSC0003DMG400004955	Xylanase Xyn2	4:66174734-66180134	9.34676	22.2174	1.24915	0.00192034
XLOC_014645	PGSC0003DMG400017758	Arabinogalactan-protein	12:55490146-55490806	15.2558	36.2413	1.24828	0.0421757
XLOC_031383	PGSC0003DMG400008444	Induced stolon tip protein	5:49753258-49754880	34.6498	82.1791	1.24593	0.0112769
XLOC_019481	PGSC0003DMG400031758	Phospholipase A1	2:33058255-33059792	68.1568	161.359	1.24334	0.00192034
XLOC_026217	PGSC0003DMG400004942	UPA17	4:66640792-66644140	7.63151	18.0524	1.24215	0.00192034
XLOC_025581	PGSC0003DMG400028707	Conserved gene of unknown function	4:46893291-46901951	5.1442	12.1504	1.23999	0.02785
XLOC_033416	PGSC0003DMG400020136	Sulfate/bicarbonate/oxalate exchanger and transporter sat-1	6:58936956-58943104	11.8181	27.8802	1.23824	0.00192034
XLOC_033658	PGSC0003DMG400044422	Gene of unknown function	6:5253434-5314622	277.06	652.387	1.23553	0.00192034
XLOC_018321	PGSC0003DMG400001462	Conserved gene of unknown function	2:45504382-45509807	5.5295	13.0069	1.23406	0.00192034
XLOC_011066	PGSC0003DMG400030212	Nitrate reductase	11:9376507-9380925	6.8841	16.1685	1.23185	0.0165669
XLOC_018193	PGSC0003DMG400024946	Sigma factor sigb regulation protein rsbq	2:43141807-43143923	9.18926	21.5525	1.22984	0.0232629
XLOC_035429	PGSC0003DMG400011172	Conserved gene of unknown function	7:1687605-1691355	6.41435	15.0161	1.22714	0.029652
XLOC_035478	EIR1	-	7:2647054-2650155	4.94066	11.5568	1.22596	0.0225795
XLOC_019798	PGSC0003DMG400003550	Kinesin motor family protein	2:39684935-39693157	4.6876	10.954	1.22454	0.00192034
XLOC_004717	PGSC0003DMG400021345	Conserved gene of unknown function	1:2515179-2519197	5.0013	11.6607	1.22127	0.02785
XLOC_019446	PGSC0003DMG400010236	Cysteine protease Cp5	2:32074427-32080205	9.4634	21.9907	1.21647	0.0290948
XLOC_045077	PGSC0003DMG400021602	Chitinase	9:61360397-61361921	87.8905	204.13	1.21571	0.00192034
XLOC_018742	PGSC0003DMG400011801	DWARF1/DIMINUTO	2:14207558-14212636	156.658	363.461	1.21418	0.00192034
XLOC_010323	PGSC0003DMG400028137	Fasciclin-like arabinogalactan protein 14	10:56249520-56253426	24.7282	57.3694	1.21413	0.00192034
XLOC_041141	PGSC0003DMG400018913	Polyphenol oxidase	8:45904859-45907390	9.93826	22.9872	1.20977	0.00601828
XLOC_010233	PGSC0003DMG400010468	Calmodulin binding protein	10:54808525-54812888	15.7438	36.3674	1.20786	0.00343436
XLOC_010404	AC85C	-	10:57478602-57482319	32.7752	75.617	1.2061	0.00192034
XLOC_020024	PGSC0003DMG400024989	Nucleic acid binding protein	2:43438485-43439667	12.7809	29.4635	1.20494	0.0131207
XLOC_026558	PGSC0003DMG400002855	UPF0497 membrane protein 1	4:253637-255191	12.9737	29.8897	1.20406	0.0430796
XLOC_016291	-	-	12:54424576-54427357	7.36971	16.9725	1.20352	0.00823445
XLOC_037901	PGSC0003DMG400006160	Fasciclin-like arabinogalactan protein 2	7:44648655-44651460	43.4584	100.023	1.20262	0.00192034
XLOC_007053	PGSC0003DMG402025923	2-oxoglutarate-dependent dioxygenase	1:85226598-85228183	120.362	276.899	1.20198	0.0112769
XLOC_016934	PGSC0003DMG400015104	WRKY transcription factor	2:12431775-12435173	4.45982	10.257	1.20155	0.0348234
XLOC_012157	HEXO3	-	11:3026068-3033902	6.92634	15.9141	1.20015	0.0140508
XLOC_037195	GLB1	-	7:4601435-4603642	170.881	391.463	1.19589	0.00715491
XLOC_036223	PGSC0003DMG400011750	Cytochrome P-450	7:41884814-41887155	37.4801	85.4476	1.18891	0.00192034
XLOC_041618	PGSC0003DMG400012141	Ubiquitin	8:56075338-56078804	7.34538	16.7408	1.18846	0.00192034
XLOC_025965	PGSC0003DMG400006660	Cellulose synthase catalytic subunit	4:60250478-60257545	34.7259	78.7566	1.18139	0.00192034
XLOC_012391	PGSC0003DMG400006025	1-aminocyclopropane-1-carboxylic acid oxidase	11:8338896-8340887	12.6333	28.6508	1.18134	0.0112769
XLOC_014595	PGSC0003DMG400004253	HMG-CoA synthase	12:54315644-54320140	5.60528	12.7038	1.1804	0.0259151
XLOC_029975	PGSC0003DMG400023464	V-type proton ATPase subunit G 2	5:51525096-51532402	22.571	51.1196	1.17941	0.00192034
XLOC_030438	PGSC0003DMG400030995	Polygalacturonase-1 non-catalytic subunit beta	5:8222924-8225436	25.1695	57.0001	1.17929	0.00192034
XLOC_042934	PGSC0003DMG400011369	Rapid alkalinization factor preproprotein	9:52415061-52415722	77.2595	174.812	1.17802	0.00192034
XLOC_020541	PGSC0003DMG400018666	Sugar transporter	3:3041694-3047799	25.2127	56.8775	1.17371	0.00192034
XLOC_020583	PGSC0003DMG400022541	Peroxidase 72	3:3883800-3886618	13.8299	31.1187	1.16999	0.0047617
XLOC_001970	PGSC0003DMG400021373	Zinc finger, RING-type	1:2636831-2643433	10.2558	23.0704	1.16961	0.0165669
XLOC_009930	PGSC0003DMG400023208	Conserved gene of unknown function	10:46701610-46702266	20.5431	46.1373	1.16728	0.0290948
XLOC_017157	PGSC0003DMG400034688	Alpha tubulin 1	2:21827999-21829301	16.3886	36.7359	1.1645	0.0197456
XLOC_021491	PGSC0003DMG400025635	Leucine rich repeat containing protein	3:44641616-44645526	3.85063	8.63049	1.16435	0.0416707
XLOC_044863	PGSC0003DMG400045951	Germin 12	9:56330055-56331514	25.7412	57.5986	1.16195	0.0140508
XLOC_013022	-	-	11:39037424-39054752	15.6414	34.9823	1.16126	0.00192034
XLOC_041498	PGSC0003DMG400003058	Osmotin OSML15	8:54298664-54299598	89.8665	200.766	1.15966	0.00192034
XLOC_008964	PGSC0003DMG400011269	Calmodulin-binding protein family	10:69753-72152	6.91757	15.4474	1.15902	0.0370821
XLOC_034824	PGSC0003DMG400033037	Ribulose bisphosphate carboxylase large chain	6:51873134-51876285	44.7494	99.9152	1.15883	0.00192034
XLOC_007601	PGSC0003DMG400019383	Delta-8 sphingolipid desaturase	10:6197517-6199586	19.8945	44.2118	1.15206	0.00192034
XLOC_039840	SKU5	-	8:52711900-52715991	23.3601	51.8881	1.15136	0.00192034
XLOC_011814	PGSC0003DMG400001145	High-affinity nitrate transporter	11:41898128-41899940	34.9506	77.5432	1.14968	0.00192034
XLOC_043552	CAH1	-	9:2693539-2703978	26.8347	59.479	1.14828	0.00343436
XLOC_038772	PGSC0003DMG400005780	Water channel protein	8:4860532-4864675	83.5458	183.971	1.13884	0.00192034
XLOC_014667	PGSC0003DMG401011539	Inositol-tetrakisphosphate 1-kinase	12:56056893-56062334	5.22462	11.4987	1.13807	0.0430796
XLOC_037196	PGSC0003DMG400030928	EIN3-binding F-box protein 1	7:4622737-4626267	25.2912	55.5705	1.13568	0.00192034
XLOC_004526	PGSC0003DMG400001624	Disease resistance response protein	1:87245523-87246294	31.5427	69.2545	1.1346	0.00343436
XLOC_020334	PGSC0003DMG400020204	Hydrolase, acting on ester bonds	2:48113921-48116176	5.95713	13.0746	1.13407	0.04065
XLOC_044655	PGSC0003DMG400003848	Sugar transporter	9:51364561-51369005	11.7295	25.6827	1.13066	0.0047617
XLOC_003545	PGSC0003DMG400026004	Leucine-rich repeat receptor kinase	1:70544466-70547797	5.26704	11.5277	1.13004	0.0479208
XLOC_020642	PGSC0003DMG400030255	Sn-1 protein	3:6228658-6232687	35.2136	76.9796	1.12834	0.0225795
XLOC_036436	XTH9	-	7:47622733-47624411	23.162	50.6263	1.12813	0.00192034
XLOC_009680	PGSC0003DMG400028772	ATP binding protein	10:33541567-33551844	4.04666	8.84139	1.12754	0.00343436
XLOC_024855	AC97	-	4:7096778-7100668	47.0103	102.642	1.12657	0.00192034
XLOC_039519	AHK5	-	8:44698119-44706735	4.32592	9.44336	1.12629	0.0112769
XLOC_030483	PGSC0003DMG400013523	Endo-1,4-beta-glucanase	5:9404646-9407789	50.9057	110.918	1.12359	0.00192034
XLOC_001971	PGSC0003DMG400021372	Fasciclin-like arabinogalactan protein 14	1:2655463-2659843	19.6484	42.7792	1.1225	0.00192034
XLOC_031379	-	-	5:49718227-49722397	26.6614	58.0294	1.12203	0.0140508
XLOC_036170	PGSC0003DMG400016038	Polygalacturonase	7:39461829-39472700	11.849	25.7817	1.12158	0.0131207
XLOC_008316	PGSC0003DMG400026718	Plasma membrane intrinsic protein PIP2	10:47386523-47388368	80.3128	174.363	1.11839	0.00192034
XLOC_034092	PGSC0003DMG400029220	Tospovirus resistance protein A	6:31326458-31330409	4.25977	9.2359	1.11648	0.0131207
XLOC_023375	PGSC0003DMG400013221	Tfm5 protein	3:39013452-39014357	34.2372	74.1374	1.11464	0.0131207
XLOC_035126	PGSC0003DMG400030422	C-4 methyl sterol oxidase	6:56817959-56824008	17.4252	37.6248	1.11051	0.00343436
XLOC_028063	PGSC0003DMG400030839	Blue copper protein	4:64207605-64209064	23.0681	49.797	1.11016	0.010334
XLOC_041457	PGSC0003DMG400003916	Triose phosphate/phosphate translocator, chloroplast	8:53482917-53484590	5.95832	12.8363	1.10725	0.0460407
XLOC_029069	PGSC0003DMG400017445	DNA binding protein	5:12207840-12210127	8.84199	18.9975	1.10337	0.0430796
XLOC_035253	PGSC0003DMG400020083	Conserved gene of unknown function	6:58539282-58544892	4.57948	9.8259	1.10141	0.00932004
XLOC_028535	PGSC0003DMG400028388	Conserved gene of unknown function	5:185871-190321	5.73009	12.246	1.09568	0.0331478
XLOC_032206	TBL33	-	6:30263015-30265452	9.29293	19.7874	1.09037	0.0204426
XLOC_005893	PGSC0003DMG400045121	Basic 7S globulin 2 small subunit	1:61822057-61838432	54.0369	114.235	1.07999	0.00192034
XLOC_033229	GAMMA-TIP3	-	6:56310986-56312173	81.1029	171.435	1.07984	0.0047617
XLOC_039549	PGSC0003DMG400029570	Pentatricopeptide repeat-containing protein	8:45344258-45351781	9.27671	19.5803	1.07772	0.0391226
XLOC_039847	PGSC0003DMG400043645	Protease inhibitor/seed storage/lipid transfer protein family protein	8:52837280-52844191	18.8186	39.6724	1.07597	0.0469793
XLOC_040007	PGSC0003DMG400012307	ATP binding protein	8:55583643-55589122	4.40233	9.27213	1.07463	0.0204426
XLOC_033412	PGSC0003DMG401020138	Histone H2A variant 1	6:58903341-58906004	31.2991	65.8339	1.07271	0.00192034
XLOC_021434	PGSC0003DMG400015787	Calmodulin-binding heat-shock protein	3:43396568-43402133	10.8454	22.7472	1.0686	0.00932004
XLOC_016247	PGSC0003DMG400004996	UDP-glucose 4-epimerase	12:53626324-53630619	10.6801	22.3656	1.06636	0.0239892
XLOC_040774	ERD4	-	8:29755452-29761719	11.3158	23.645	1.0632	0.0047617
XLOC_028451	PFP-ALPHA	-	4:72021868-72027890	33.7754	70.466	1.06096	0.00192034
XLOC_006187	PGSC0003DMG400026001	Uclacyanin-2	1:69130567-69132169	94.9071	197.522	1.05742	0.00192034
XLOC_003131	RFR1	-	1:61297431-61309393	7.40914	15.3992	1.05548	0.0165669
XLOC_012590	PGSC0003DMG400031183	Conserved gene of unknown function	11:16586395-16587611	21.7716	45.1993	1.05385	0.00343436
XLOC_006263	PGSC0003DMG400012749	Fasciclin-like arabinogalactan protein 13	1:70926464-70928437	20.8379	43.2497	1.05348	0.00192034
XLOC_028276	PGSC0003DMG400016880	Gene of unknown function	4:69185320-69186686	8.87243	18.3775	1.05054	0.0440983
XLOC_033910	PGSC0003DMG400009794	Ankyrin repeat protein	6:21047476-21067384	5.17081	10.6869	1.04739	0.0309265
XLOC_003637	PCAS-2	-	1:72319342-72322034	40.9625	84.3214	1.0416	0.00192034
XLOC_035572	PGSC0003DMG400030892	Calmodulin	7:4159694-4161285	11.6578	23.9676	1.03979	0.0140508
XLOC_041704	-	-	8:52506154-52507009	150.947	310.226	1.03928	0.00601828
XLOC_003510	PGSC0003DMG402026034	Oxidoreductase	1:69831350-69832652	44.299	90.8004	1.03542	0.00192034
XLOC_040416	PGSC0003DMG400025228	Gamma aminobutyrate transaminase isoform2	8:8056913-8065286	61.2504	125.377	1.03349	0.00343436
XLOC_032734	PGSC0003DMG400033142	Beta-fructofuranosidase, cell wall isozyme	6:47625948-47633846	55.2591	112.937	1.03123	0.00192034
XLOC_019633	GDCST	-	2:36547722-36551369	20.0783	40.9243	1.02732	0.00192034
XLOC_004322	PGSC0003DMG400025765	NtPRp27	1:83959669-83960588	230.725	469.827	1.02596	0.00192034
XLOC_036441	PGSC0003DMG400026186	Indole-3-acetic acid-amido synthetase GH3.6	7:47673888-47676664	8.35678	17.0009	1.02459	0.0181982
XLOC_012389	PGSC0003DMG400006027	Leucine-rich repeat/extensin	11:8190837-8193338	16.559	33.6506	1.02302	0.00343436
XLOC_012459	LAX3	-	11:10041986-10046875	14.6224	29.6693	1.02079	0.00601828
XLOC_017603	PGSC0003DMG400022953	Pyruvate decarboxylase	2:32668438-32671415	18.4295	37.3137	1.01768	0.00601828
XLOC_019848	PGSC0003DMG400003512	Laccase	2:40341082-40347937	12.4823	25.2676	1.0174	0.00823445
XLOC_006036	SMT1	-	1:65382843-65389251	40.6012	82.1511	1.01676	0.00192034
XLOC_041413	PGSC0003DMG400039214	Arachidonic acid-induced DEA1	8:52521962-52522379	270.995	547.473	1.01452	0.00932004
XLOC_008871	PGSC0003DMG400008144	Mitochondrial carrier protein	10:58558125-58562157	9.5218	19.2234	1.01356	0.0421757
XLOC_006680	PGSC0003DMG400018248	Receptor kinase 3	1:78753208-78758519	15.6114	31.4689	1.01132	0.00192034
XLOC_014738	-	-	12:57231360-57234432	8.92116	17.9553	1.00911	0.0391226
XLOC_016352	PGSC0003DMG400002046	Aspartic proteinase nepenthesin-1	12:55761187-55763607	101.687	204.465	1.00772	0.0204426
XLOC_007121	PGSC0003DMG400030965	Purple acid phosphatase	1:86412832-86417264	15.1445	30.4412	1.00723	0.00192034
XLOC_012114	PGSC0003DMG400016202	ATRAD3	11:2311050-2313199	7.52716	15.1288	1.00712	0.0290948
XLOC_040194	PGSC0003DMG400026312	Glutamate-gated kainate-type ion channel receptor subunit GluR5	8:2110101-2117846	5.07602	10.1947	1.00605	0.035955
XLOC_011644	PGSC0003DMG400000402	Osmotin	11:38808586-38809602	29.1285	58.4862	1.00566	0.00932004
XLOC_009030	PGSC0003DMG400014411	K+ channel protein	10:1001833-1006086	12.0807	24.2379	1.00457	0.0122296
XLOC_034207	PGSC0003DMG400025283	Conserved gene of unknown function	6:36880609-36883841	15.3411	30.7431	1.00286	0.00823445
XLOC_008808	PGSC0003DMG400023741	Conserved gene of unknown function	10:57583571-57584032	50.5202	101.223	1.0026	0.0401142
XLOC_001518	PGSC0003DMG400003446	Undecaprenyl pyrophosphate synthetase	00:32783802-32786307	11.498	23.0313	1.00222	0.0331478
XLOC_003966	PGSC0003DMG400002804	USP	1:78074526-78076466	37.5184	75.1448	1.00208	0.0047617
XLOC_017170	PGSC0003DMG400010411	Kinase family protein	2:22221182-22224017	10.5774	21.1028	0.996451	0.0122296
XLOC_003038	ATVAMP724	-	1:58093782-58100000	17.1907	8.62013	-0.995846	0.0464981
XLOC_033649	PGSC0003DMG400002139	GRAS family transcription factor	6:4675947-4679240	26.8558	13.457	-0.996873	0.0131207
XLOC_010567	-	-	10:41500370-41500820	91.6699	45.8159	-1.0006	0.0479208
XLOC_030335	PGSC0003DMG401017626	Alpha-amylase	5:5918680-5932334	61.1154	30.5401	-1.00083	0.00192034
XLOC_026617	PGSC0003DMG400005974	Tropinone reductase II	4:1751232-1753943	71.8498	35.6223	-1.0122	0.0157618
XLOC_010894	TBL36	-	11:5329266-5332524	56.2052	27.8362	-1.01374	0.00192034
XLOC_038430	PGSC0003DMG400022183	Multidrug resistance protein ABC transporter family	7:55360898-55366720	8.23432	4.06943	-1.01682	0.00932004
XLOC_016336	PGSC0003DMG400008557	Glycosyltransferase	12:55326118-55327951	103.988	51.25	-1.0208	0.00192034
XLOC_004634	PGSC0003DMG401030252	Conserved gene of unknown function	1:600257-707477	128.789	63.3832	-1.02283	0.00192034
XLOC_012374	PGSC0003DMG400006042	RING-H2 finger protein ATL1L	11:7913217-7924312	28.3707	13.9596	-1.02314	0.0342612
XLOC_003974	PGSC0003DMG400002798	Pentatricopeptide repeat-containing protein	1:78233797-78236920	15.2765	7.51657	-1.02317	0.0309265
XLOC_019821	-	-	2:40053134-40054854	77.7883	38.145	-1.02806	0.00343436
XLOC_036272	PGSC0003DMG400017413	Phosphofructokinase	7:43121564-43126165	18.6869	9.1505	-1.0301	0.0165669
XLOC_041074	PGSC0003DMG400014778	Tyramine hydroxycinnamoyl transferase	8:44095325-44096322	161.359	78.9357	-1.03153	0.00343436
XLOC_023408	PGSC0003DMG400023011	Conserved gene of unknown function	3:40261123-40262406	120.466	58.7616	-1.03568	0.00192034
XLOC_022290	IAA15	-	3:59819276-59820939	20.8541	10.1501	-1.03884	0.0435605
XLOC_031741	PGSC0003DMG400004167	GTP binding protein	6:3244178-3250642	17.2054	8.33434	-1.04572	0.0353466
XLOC_017083	PGSC0003DMG400008673	Endochitinase (Chitinase)	2:19537306-19539201	170.716	82.6323	-1.04682	0.00192034
XLOC_006484	PGSC0003DMG400019437	Pathogen-and wound-inducible antifungal protein CBP20	1:74981029-74982054	106.227	51.3663	-1.04825	0.0319925
XLOC_039936	PGSC0003DMG400003043	Osmotin	8:54289420-54290377	281.535	136.09	-1.04875	0.00192034
XLOC_018115	PGSC0003DMG400030601	Metal ion binding protein	2:41760070-41760891	71.4933	34.4969	-1.05134	0.0165669
XLOC_012460	PGSC0003DMG400029028	2-oxoglutarate-dependent dioxygenase	11:10067161-10119335	133.317	64.2746	-1.05255	0.00343436
XLOC_039301	PGSC0003DMG400029937	ZIP family metal transporter	8:35990887-35994505	38.2497	18.432	-1.05324	0.00601828
XLOC_013705	PGSC0003DMG400013176	DUF26 domain-containing protein 2	12:6769683-6770585	61.5367	29.6266	-1.05455	0.00343436
XLOC_019650	PGSC0003DMG400016727	Light-induced protein, chloroplastic	2:36844336-36846348	20.7114	9.9691	-1.05489	0.0430796
XLOC_013107	PGSC0003DMG400019635	BEL5 protein	11:40771944-40778427	36.4039	17.5026	-1.05652	0.0047617
XLOC_001447	PGSC0003DMG400003429	Atypical receptor-like kinase 1	00:29540105-29542781	14.0813	6.76896	-1.05677	0.0326132
XLOC_007198	PGSC0003DMG400018635	Expansin	1:87935728-87937391	63.9411	30.7181	-1.05766	0.00192034
XLOC_018800	PGSC0003DMG400022063	WRKY1a transcription factor	2:17248581-17250757	15.8437	7.60047	-1.05975	0.0284479
XLOC_017021	PGSC0003DMG400019872	Adenylyl-sulfate reductase	2:17183103-17185714	13.072	6.19954	-1.07625	0.0497141
XLOC_017822	PGSC0003DMG400016722	Glutathione S-transferase	2:36961117-36964883	94.2066	44.555	-1.08024	0.0445478
XLOC_020228	PGSC0003DMG401000506	Alpha-DOX2	2:46826768-46830143	102.591	48.5191	-1.08028	0.0483448
XLOC_034284	PGSC0003DMG400016292	THM18 protein	6:39586221-39589448	35.6239	16.8401	-1.08095	0.00823445
XLOC_021473	PGSC0003DMG400010143	Cysteine protease inhibitor 1	3:44285037-44285890	194.674	91.9278	-1.08249	0.00343436
XLOC_008628	PGSC0003DMG400011049	Glutathione S-transferase omega	10:54716222-54719217	78.1898	36.6938	-1.09144	0.00192034
XLOC_030237	PGSC0003DMG400030510	Conserved gene of unknown function	5:3903470-3909624	28.7919	13.5077	-1.09188	0.0319925
XLOC_019820	-	-	2:40042973-40044425	66.5342	31.1518	-1.09478	0.00192034
XLOC_041497	PGSC0003DMG400003057	Osmotin	8:54294866-54295826	721.297	337.362	-1.0963	0.00601828
XLOC_006990	PGSC0003DMG400025877	Twi1 protein	1:84209775-84211401	100.672	47.0629	-1.097	0.00192034
XLOC_003672	BAG6	-	1:72843418-72848705	40.3243	18.8079	-1.10031	0.00192034
XLOC_020547	PGSC0003DMG400018672	Serine/threonine-protein kinase cx32	3:3152699-3157885	16.4537	7.67201	-1.10073	0.0319925
XLOC_005999	PGSC0003DMG403006826	Aldehyde oxidase	1:64523228-64527294	10.857	5.05637	-1.10245	0.035955
XLOC_035187	PGSC0003DMG400030472	TSI1	6:57680110-57681571	27.2081	12.6404	-1.10599	0.00601828
XLOC_022329	PGSC0003DMG400002608	ARF domain class transcription factor	3:60418338-60421290	29.6159	13.7213	-1.10996	0.00343436
XLOC_018029	PGSC0003DMG400003607	Jasmonate O-methyltransferase	2:40191559-40194096	16.1021	7.44747	-1.11243	0.0272124
XLOC_032080	PGSC0003DMG400029672	Auxin-induced protein 5NG4	6:22536728-22539738	31.5276	14.4766	-1.1229	0.0112769
XLOC_022708	PGSC0003DMG400021763	Nonspecific lipid transfer protein	3:5151953-5152503	569.108	261.231	-1.12338	0.00192034
XLOC_008483	-	-	10:51903914-51909455	22.1961	10.1606	-1.12733	0.0331478
XLOC_039685	PGSC0003DMG400014795	Defender against cell death 1	8:49099395-49104976	59.2218	26.9397	-1.1364	0.00192034
XLOC_041539	PGSC0003DMG400012201	Potassium channel tetramerization domain-containing protein	8:54910970-54912960	21.9381	9.97694	-1.13677	0.0047617
XLOC_010136	PGSC0003DMG400008389	Short chain alcohol dehydrogenase	10:53218204-53220225	125.259	56.9328	-1.13758	0.00192034
XLOC_028688	PGSC0003DMG400014547	LOB domain-containing protein	5:2923714-2925346	43.3918	19.6976	-1.1394	0.00932004
XLOC_008845	PGSC0003DMG400029839	Type-a response regulator	10:58221473-58224120	18.6714	8.47272	-1.13993	0.0326132
XLOC_038580	PGSC0003DMG400012522	3-hydroxy-3-methylglutaryl coenzyme A synthase	8:137791-145317	96.0932	43.436	-1.14554	0.00192034
XLOC_016080	PGSC0003DMG400014457	Glucan endo-1,3-beta-glucosidase	12:48603570-48606131	15.7971	7.08392	-1.15704	0.0336607
XLOC_008738	PGSC0003DMG400028221	Tropinone reductase I	10:56414553-56425560	20.2375	9.04728	-1.16148	0.0326132
XLOC_044196	PGSC0003DMG400017097	Quinone-oxidoreductase homolog, chloroplastic	9:31710974-31712742	18.5009	8.26367	-1.16274	0.0204426
XLOC_017206	PGSC0003DMG400025481	WRKY domain class transcription factor	2:23360207-23362796	15.1638	6.74663	-1.1684	0.0460407
XLOC_041767	-	-	9:1048643-1061361	84.5561	37.5798	-1.16995	0.0181982
XLOC_017686	PGSC0003DMG400022420	Pak inhibitor skb15	2:34503265-34507214	25.6727	11.3851	-1.17309	0.0189594
XLOC_017126	PGSC0003DMG400015510	Conserved gene of unknown function	2:20824471-20825322	31.5736	13.98	-1.17536	0.0487934
XLOC_043674	PGSC0003DMG400021552	Cysteine-type peptidase	9:5368444-5375156	14.5624	6.44512	-1.17597	0.0189594
XLOC_042767	FKD1	-	9:48167777-48172942	14.8466	6.5185	-1.18752	0.0181982
XLOC_016493	PGSC0003DMG400029277	GDU1	12:58136292-58137089	34.7939	15.2192	-1.19294	0.0370821
XLOC_012493	ABCG25	-	11:11326908-11336907	17.7054	7.72582	-1.19643	0.010334
XLOC_015300	AT-HSFC1	-	12:4529740-4531488	15.3882	6.71133	-1.19715	0.0326132
XLOC_004188	PGSC0003DMG400012589	Cationic peroxidase	1:81814017-81815680	139.212	60.7087	-1.19731	0.00192034
XLOC_013294	PGSC0003DMG400015548	Peroxidase 15	11:45091848-45093280	49.0616	21.3773	-1.19851	0.0047617
XLOC_013872	PGSC0003DMG400005365	Formin 1	12:13247904-13252546	9.48015	4.13038	-1.19864	0.00932004
XLOC_006964	PGSC0003DMG400025858	C2H2L domain class transcription factor	1:83903355-83905669	15.7746	6.83906	-1.20573	0.00823445
XLOC_003972	PGSC0003DMG400002800	Nicotianamine synthase	1:78160414-78161716	33.7021	14.604	-1.20648	0.00192034
XLOC_043440	PRP1	-	9:1019732-1021010	299.667	128.99	-1.2161	0.00192034
XLOC_013343	-	-	11:44672021-44672162	7635.85	3280.23	-1.21899	0.00192034
XLOC_008629	PGSC0003DMG400011048	MYB transcription factor	10:54739864-54744793	9.07076	3.88676	-1.22266	0.0411667
XLOC_030922	PGSC0003DMG400007565	Cytochrome P450	5:30948306-30950184	86.0939	36.8702	-1.22345	0.00192034
XLOC_040537	PGSC0003DMG400015850	IDS4	8:15890910-15892602	35.6311	15.2483	-1.22449	0.0047617
XLOC_032910	NPG1	-	6:50770506-50783247	112.306	47.9731	-1.22714	0.00192034
XLOC_011873	PGSC0003DMG400018700	Anthranilate N-benzoyltransferase protein	11:42906323-42908635	9.19333	3.92131	-1.22925	0.0487934
XLOC_041716	PGSC0003DMG400008487	Major latex	9:109840-126136	466.178	198.681	-1.23043	0.00192034
XLOC_036840	PGSC0003DMG400022315	Conserved gene of unknown function	7:54893563-54895112	21.5678	9.16648	-1.23444	0.0479208
XLOC_019030	PGSC0003DMG400000744	Geraniol 10-hydroxylase	2:23869994-23888575	14.0166	5.95512	-1.23494	0.0314213
XLOC_042061	-	-	9:8129930-8131277	54.7089	23.2352	-1.23546	0.00343436
XLOC_027586	PGSC0003DMG400010525	Cytochrome P450	4:49355522-49357301	55.8789	23.7252	-1.23589	0.0421757
XLOC_028344	WAT1	-	4:70327289-70331404	180.403	76.3533	-1.24046	0.00192034
XLOC_019529	PGSC0003DMG400022388	TSJT1	2:34077630-34079021	64.5883	27.2915	-1.24282	0.0122296
XLOC_011960	PGSC0003DMG400015523	Chitinase 1	11:45014207-45015317	101.042	42.5542	-1.24758	0.00192034
XLOC_017220	PGSC0003DMG400000766	Patatin 3	2:23700206-23702934	23.7911	9.99803	-1.2507	0.00823445
XLOC_009348	PGSC0003DMG400021076	Gene of unknown function	10:12303091-12304362	119.128	50.0202	-1.25193	0.00192034
XLOC_032669	PGSC0003DMG400026141	Gene of unknown function	6:45798109-45799031	24.1149	10.0892	-1.25711	0.0469793
XLOC_019946	PGSC0003DMG400030656	ARF GTPase activator	2:41918982-41921425	36.6478	15.3276	-1.25759	0.00343436
XLOC_030633	WRKY75	-	5:15059047-15061686	72.9009	30.4822	-1.25797	0.00192034
XLOC_000421	PGSC0003DMG400002340	Elicitor-inducible cytochrome P450	00:23107250-23108689	22.7218	9.42523	-1.26948	0.021883
XLOC_045044	PGSC0003DMG400031535	Glycine-rich protein A3	9:60161201-60162084	260.338	107.579	-1.27498	0.00192034
XLOC_035028	PGSC0003DMG400007150	UPA15	6:55160134-55165113	37.1229	15.3377	-1.27523	0.00192034
XLOC_023774	PGSC0003DMG400015219	Miraculin	3:50100521-50139059	389.081	160.694	-1.27575	0.00932004
XLOC_019363	PGSC0003DMG400009703	WRKY transcription factor	2:30320285-30322046	19.3259	7.96504	-1.27878	0.021883
XLOC_028250	PGSC0003DMG400008030	Hydrolase	4:68615835-68625097	21.978	9.05641	-1.27905	0.0272124
XLOC_030033	PGSC0003DMG400028326	Ankyrin repeat family protein	5:304896-308546	21.2471	8.75419	-1.27922	0.00601828
XLOC_009804	PGSC0003DMG400030216	Gene of unknown function	10:41849050-41853181	22.1642	9.10927	-1.28283	0.00715491
XLOC_014589	PGSC0003DMG400004259	Thaumatin	12:54234235-54235820	38.6439	15.8629	-1.28458	0.0131207
XLOC_041069	PGSC0003DMG400029046	Aromatic amino acid decarboxylase 1B	8:43917331-44086613	62.7635	25.7431	-1.28574	0.00823445
XLOC_014924	PGSC0003DMG400004617	Invertase inhibitor	12:59963537-59965495	57.4921	23.5387	-1.28833	0.00192034
XLOC_035493	PGSC0003DMG402030736	Zinc finger family protein	7:3117662-3119509	30.4616	12.4706	-1.28846	0.0290948
XLOC_034189	PGSC0003DMG400021574	21kD protein	6:36214131-36214889	69.5588	28.4622	-1.28919	0.00192034
XLOC_031655	PGSC0003DMG400005339	Conserved gene of unknown function	6:1287209-1289428	62.5415	25.5712	-1.29029	0.00192034
XLOC_004719	PGSC0003DMG400021343	White-brown-complex ABC transporter family	1:2556991-2566447	13.5158	5.51798	-1.29243	0.00343436
XLOC_018719	PGSC0003DMG400017976	Reticuline oxidase	2:12948315-12950126	13.5996	5.54283	-1.29487	0.0165669
XLOC_021606	PGSC0003DMG400000591	Gene of unknown function	3:47340830-47341332	51.6834	21.0335	-1.29701	0.0440983
XLOC_015075	PGSC0003DMG400007844	Glutathione S-transferase	12:1126645-1128097	68.0364	27.6555	-1.29874	0.00192034
XLOC_023404	PGSC0003DMG400010809	21kD protein	3:40102015-40102864	108.241	43.7654	-1.30638	0.00192034
XLOC_020160	PGSC0003DMG400001340	SPX domain-containing protein 4	2:46027378-46034412	40.8488	16.49	-1.30871	0.00192034
XLOC_022509	PGSC0003DMG400027819	Aquaporin NIP1.1	3:959234-962334	78.5027	31.6567	-1.31023	0.00192034
XLOC_021792	PGSC0003DMG400015229	BTB/POZ domain-containing protein	3:51365623-51368593	31.673	12.7365	-1.31428	0.00192034
XLOC_007350	PGSC0003DMG400014375	Mutt domain protein	10:969167-975591	19.5934	7.87333	-1.31533	0.0148989
XLOC_004336	PGSC0003DMG400025939	Serine-threonine protein kinase, plant-type	1:84189379-84190670	18.2292	7.26635	-1.32695	0.0197456
XLOC_027813	PGSC0003DMG400002387	O-methyltransferase	4:57239245-57244543	37.2479	14.8318	-1.32846	0.00192034
XLOC_006039	PGSC0003DMG400006856	Conserved gene of unknown function	1:65424420-65426817	62.093	24.6987	-1.33	0.00192034
XLOC_031570	-	-	5:32857798-32857949	1468.49	576.169	-1.34977	0.0416707
XLOC_004308	PGSC0003DMG400025752	LOB domain-containing protein	1:83704498-83706155	47.4467	18.582	-1.3524	0.00192034
XLOC_015343	PGSC0003DMG402018962	Beta-amyrin synthase	12:5418128-5500971	25.6995	10.0275	-1.35778	0.00192034
XLOC_025696	PGSC0003DMG400020618	Tropinone reductase homolog	4:51406918-51410555	20.2365	7.89476	-1.35799	0.00932004
XLOC_039008	LOX1.5	-	8:17827203-17831407	100.552	38.8756	-1.37101	0.00192034
XLOC_026478	PGSC0003DMG400009882	Nucleoredoxin	4:71183516-71186553	18.861	7.2896	-1.37149	0.0174077
XLOC_013129	PGSC0003DMG400008056	Gene of unknown function	11:41375053-41376376	122.612	47.3255	-1.37341	0.00192034
XLOC_019510	PGSC0003DMG400029700	Proline-rich protein 1	2:33816755-33818108	49.0812	18.9005	-1.37675	0.00192034
XLOC_010899	PGSC0003DMG400023985	Ferredoxin-3, chloroplast	11:5409055-5411529	35.8981	13.7427	-1.38524	0.00932004
XLOC_019818	-	-	2:40028926-40030730	128.385	49.1267	-1.3859	0.00192034
XLOC_028155	PGSC0003DMG400004921	ANT	4:66588303-66592231	14.893	5.69495	-1.38688	0.0122296
XLOC_019803	PGSC0003DMG400003546	Ferulate-5-hydroxylase	2:39788952-39792957	44.1446	16.8166	-1.39235	0.00192034
XLOC_026477	PGSC0003DMG400009881	Ring finger protein	4:71176302-71177001	39.2837	14.8983	-1.39879	0.0252696
XLOC_032232	PGSC0003DMG400014055	Peroxidase	6:31519291-31521502	180.299	68.0536	-1.40565	0.00192034
XLOC_018839	PGSC0003DMG400003461	3-hydroxy-3-methylglutaryl coenzyme A reductase	2:18499281-18502077	110.503	41.7013	-1.40592	0.00192034
XLOC_012614	PGSC0003DMG400008413	Endo-1,4-beta-D-glucanase	11:17866960-17872105	53.6656	20.2366	-1.40703	0.0047617
XLOC_017789	PGSC0003DMG400016477	Adenylyl-sulfate reductase	2:36444400-36447503	92.2388	34.6202	-1.41376	0.00192034
XLOC_041495	PGSC0003DMG400003041	Osmotin	8:54281016-54285306	102.102	38.2117	-1.41793	0.00192034
XLOC_043150	STH-2	-	9:57388063-57393407	727.942	269.11	-1.43563	0.0259151
XLOC_008407	PGSC0003DMG400019123	Pectinesterase inhibitor	10:50246616-50247509	36.4663	13.2599	-1.4595	0.00343436
XLOC_020028	PGSC0003DMG400004030	Ubiquitin-protein ligase	2:43586852-43589172	20.0019	7.27295	-1.45953	0.0165669
XLOC_001932	PGSC0003DMG400032229	Dirigent 2	1:1576194-1577007	25.4273	9.24091	-1.46027	0.0326132
XLOC_043676	PGSC0003DMG400021573	Conserved gene of unknown function	9:5471734-5472332	112.444	40.8077	-1.46229	0.00192034
XLOC_025077	-	-	4:13542140-13549876	60.212	21.8085	-1.46516	0.00192034
XLOC_044771	PGSC0003DMG400032249	Non-specific lipid-transfer protein	9:53969421-53971729	295.613	106.968	-1.46653	0.00192034
XLOC_009248	PGSC0003DMG400019882	UDP-glucose:glucosyltransferase	10:5630303-5632242	34.6525	12.3981	-1.48284	0.00192034
XLOC_024513	-	-	3:44327104-44327934	36.8538	13.1778	-1.48371	0.00932004
XLOC_041174	PGSC0003DMG400020809	Cytochrome P450	8:46878952-46881259	16.164	5.76847	-1.48653	0.00343436
XLOC_030245	PGSC0003DMG400030503	Conserved gene of unknown function	5:4068241-4070295	94.7786	33.7737	-1.48866	0.00192034
XLOC_025583	PGSC0003DMG400028708	3-5 exoribonuclease CSL4	4:46954383-46961048	17.0386	6.06692	-1.48977	0.029652
XLOC_013631	-	-	12:5317534-5320226	34.4113	12.1243	-1.50498	0.0246095
XLOC_016562	-	-	12:59328662-59365066	243.83	85.4822	-1.51218	0.00192034
XLOC_017778	PGSC0003DMG400016491	Conserved gene of unknown function	2:36246740-36247376	49.835	17.4465	-1.51422	0.00823445
XLOC_035494	PGSC0003DMG401030736	Zinc finger family protein	7:3122210-3124354	16.4765	5.7624	-1.51567	0.0314213
XLOC_028498	-	-	4:40411524-40411667	4658.94	1627.95	-1.51695	0.00192034
XLOC_003351	UPM1	-	1:66427544-66431765	32.9738	11.5019	-1.51944	0.00192034
XLOC_001856	-	-	00:61071972-61072119	2252.94	782.25	-1.52611	0.0112769
XLOC_026579	PGSC0003DMG400007464	Gene of unknown function	4:634862-635970	134.548	46.3462	-1.5376	0.0047617
XLOC_031533	PGSC0003DMG400023325	SAUR family protein	5:51877091-51883642	38.0143	13.0474	-1.54278	0.04509
XLOC_008862	PGSC0003DMG400035573	Glucosyltransferase	10:58441523-58442948	13.9857	4.79714	-1.54371	0.0174077
XLOC_016993	PGSC0003DMG400014936	Zinc/iron transporter	2:15695172-15697155	36.0348	12.3567	-1.5441	0.00192034
XLOC_043054	PGSC0003DMG400012091	Gene of unknown function	9:55678706-55679472	30.3359	10.3882	-1.54608	0.0165669
XLOC_015219	PGSC0003DMG400002930	Jasmonate ZIM-domain protein 1	12:3177661-3179918	15.144	5.17332	-1.54959	0.021154
XLOC_021592	PGSC0003DMG400000545	UP-9A	3:47115189-47115883	56.2744	19.1713	-1.55353	0.00192034
XLOC_031282	PGSC0003DMG400011640	Peroxidase	5:47534529-47537782	56.2372	19.0174	-1.56421	0.00192034
XLOC_021593	PGSC0003DMG400000546	UP-9A	3:47124011-47124843	21.8585	7.35045	-1.57229	0.0319925
XLOC_043127	PGSC0003DMG400017204	Oligopeptide transporter	9:56806391-56818931	15.6388	5.19685	-1.58942	0.00192034
XLOC_041464	PGSC0003DMG400022747	Green flesh protein	8:53760655-53763319	9.16868	3.02844	-1.59814	0.0445478
XLOC_016294	PGSC0003DMG400010799	Gene of unknown function	12:54481460-54482021	65.7043	21.6742	-1.60001	0.0047617
XLOC_033333	PGSC0003DMG400030382	Class III peroxidase	6:57555972-57558370	98.8055	31.9302	-1.62967	0.00192034
XLOC_017628	PGSC0003DMG400031775	ROX1	2:33319460-33320852	315.266	101.672	-1.63265	0.00192034
XLOC_025761	SEP2	-	4:53984386-53986069	104.256	33.4944	-1.63814	0.00192034
XLOC_036908	PGSC0003DMG400022262	Conserved gene of unknown function	7:55909467-55912272	14.3108	4.54567	-1.65454	0.010334
XLOC_035680	PGSC0003DMG400020703	Antifungal protein	7:7686335-7686939	609.671	193.511	-1.65562	0.00192034
XLOC_006432	PGSC0003DMG400000248	HB1	1:73906355-73907795	32.1409	10.1618	-1.66126	0.00343436
XLOC_012044	PGSC0003DMG400013256	ERF transcription factor 5	11:996992-997587	38.6099	12.1683	-1.66585	0.0225795
XLOC_010570	-	-	10:42833424-42834041	73.8077	23.1591	-1.67219	0.00192034
XLOC_039707	PGSC0003DMG400017550	Glycine-rich protein TomR2	8:49568272-49569432	15.8965	4.96201	-1.67971	0.0181982
XLOC_004373	PGSC0003DMG402025807	Conserved gene of unknown function	1:84764876-84775663	74.8724	23.1838	-1.69132	0.00192034
XLOC_024766	PGSC0003DMG400032555	NAC domain protein	4:5045169-5047136	17.4654	5.38748	-1.69681	0.00715491
XLOC_014834	PGSC0003DMG400029341	TSI-1 protein	12:58593204-58594894	19.0546	5.83126	-1.70826	0.04065
XLOC_041750	PGSC0003DMG400020334	Prephenate dehydrogenase	9:685874-687256	10.363	3.16679	-1.71035	0.04065
XLOC_022609	PGSC0003DMG400024075	Trypsin proteinase inhibitor	3:2777492-2778861	99.7173	30.2687	-1.72002	0.00192034
XLOC_019776	PGSC0003DMG400003571	Zeamatin	2:39275619-39277678	18.8004	5.70376	-1.72078	0.0342612
XLOC_013239	PGSC0003DMG400027387	Hyoscyamine 6-dioxygenase	11:43788680-43791506	28.8322	8.70497	-1.72777	0.00192034
XLOC_042892	PGSC0003DMG400003813	ATP binding protein	9:51383421-51387420	9.95112	3.00125	-1.72929	0.010334
XLOC_027939	PGSC0003DMG400025063	Class IV chitinase	4:61242470-61244259	225.918	67.8244	-1.73593	0.00192034
XLOC_004213	PGSC0003DMG400033567	Leucoanthocyanidin dioxygenase	1:82303713-82305666	12.9243	3.87973	-1.73606	0.0112769
XLOC_031534	PGSC0003DMG400023538	SAUR family protein	5:51877091-51883642	22.0969	6.63283	-1.73615	0.0174077
XLOC_037933	PGSC0003DMG400006429	Tyrosine specific protein phosphatase family protein	7:45416210-45420299	35.6084	10.4785	-1.76479	0.00192034
XLOC_025872	PGSC0003DMG400024860	Branched chain alpha-keto acid dehydrogenase E1-alpha subunit	4:57648903-57653665	11.0787	3.24633	-1.77091	0.0131207
XLOC_030990	PGSC0003DMG400023039	Mutt domain protein	5:34952508-34955664	18.3028	5.35547	-1.77297	0.0342612
XLOC_006125	PGSC0003DMG400001801	Glutathione S-transferase T3	1:67530032-67535443	9.43872	2.74374	-1.78245	0.02785
XLOC_032876	PGSC0003DMG400028910	Hydroxyproline-rich glycopeptide	6:50208954-50211300	151.019	43.3286	-1.80134	0.00192034
XLOC_038040	PGSC0003DMG400018328	Proteinase inhibitor type-2 CEVI57	7:48432312-48433228	411.544	116.651	-1.81885	0.00192034
XLOC_001900	PGSC0003DMG400032121	Short chain alcohol dehydrogenase	1:1060654-1062517	26.4494	7.23095	-1.87098	0.0309265
XLOC_026987	PGSC0003DMG400027283	AT-HSFB3 (Arabidopsis thaliana heat shock transcription factor B3)	4:10409270-10411469	40.6462	11.0714	-1.87629	0.00192034
XLOC_004378	PGSC0003DMG400025814	CXE carboxylesterase	1:84918472-84919861	11.7207	3.1841	-1.8801	0.0225795
XLOC_025737	PGSC0003DMG400009825	Cytochrome P450	4:53178629-53179177	72.1123	19.3707	-1.89637	0.00192034
XLOC_025963	PGSC0003DMG400006661	ASR4	4:60205626-60207072	63.8615	17.0199	-1.90773	0.00192034
XLOC_010428	PGSC0003DMG400023728	Conserved gene of unknown function	10:57800150-57801049	26.3643	6.99936	-1.91329	0.00601828
XLOC_018370	ATEXPA5	-	2:46128425-46130689	30.4886	8.0525	-1.92076	0.00192034
XLOC_001827	-	-	00:47641009-47641469	52.5031	13.8064	-1.92707	0.0225795
XLOC_001343	PGSC0003DMG400016066	Major latex	00:25700998-25702445	55.9792	14.7151	-1.92759	0.00192034
XLOC_023873	PGSC0003DMG400018131	CYP71AU1	3:51809750-51811623	28.2756	7.40321	-1.93334	0.00192034
XLOC_012513	PGSC0003DMG400027623	Gene of unknown function	11:12765697-12767184	13.3811	3.46932	-1.94747	0.0376127
XLOC_044926	STH-2	-	9:57388063-57393407	365.478	94.3075	-1.95434	0.00192034
XLOC_016191	PGSC0003DMG400033634	Fatty acid desaturase	12:51965698-51967570	23.1464	5.94995	-1.95984	0.00192034
XLOC_008477	-	-	10:51611089-51629402	18.7779	4.79053	-1.97078	0.00932004
XLOC_032109	PGSC0003DMG400023815	Expansin	6:24929806-24931111	98.7443	25.0096	-1.98121	0.00192034
XLOC_016383	PGSC0003DMG402015433	D-type cyclin family 3 subgroup 3	12:56465449-56468316	13.6849	3.46547	-1.98146	0.0479208
XLOC_019474	PGSC0003DMG400010724	ERF transcription factor 4	2:32838179-32839160	18.028	4.56343	-1.98205	0.0232629
XLOC_016305	PGSC0003DMG400018789	Pepper esterase	12:54812059-54814044	283.369	71.4598	-1.98748	0.00192034
XLOC_024397	PGSC0003DMG400002518	Conserved gene of unknown function	3:60508310-60508934	46.0803	11.6056	-1.98933	0.0165669
XLOC_031589	-	-	5:50090231-50090832	29.0732	7.29594	-1.99452	0.0492815
XLOC_035681	PGSC0003DMG400020689	Antifungal protein	7:7690269-7690840	226.514	55.7393	-2.02284	0.00192034
XLOC_018826	PGSC0003DMG400021454	NHL25 (NDR1/HIN1-LIKE 25)	2:17939340-17940416	26.7448	6.55685	-2.02818	0.00192034
XLOC_035116	PGSC0003DMG400030413	Cytochrome P450	6:56652210-56656069	16.0885	3.91547	-2.03877	0.00192034
XLOC_019995	PGSC0003DMG400024964	N-acetyltransferase	2:42938739-42940869	10.2425	2.49	-2.04035	0.010334
XLOC_032718	PGSC0003DMG400031326	Conserved gene of unknown function	6:46983361-46985191	27.1184	6.48303	-2.06453	0.00192034
XLOC_021723	PGSC0003DMG400015290	Proteinase inhibitor type-2 CEVI57	3:49930702-50011389	269.827	64.3498	-2.06803	0.00192034
XLOC_042160	PGSC0003DMG400026575	Class III peroxidase	9:13125834-13128476	356.502	82.4521	-2.11228	0.00192034
XLOC_016197	PGSC0003DMG400041652	Microsomal oleic acid desaturase	12:52230892-52232047	12.0445	2.76483	-2.12311	0.0435605
XLOC_021479	PGSC0003DMG400010148	Miraculin	3:44455364-44456683	164.68	37.6491	-2.12898	0.00192034
XLOC_004411	DES	-	1:85465047-85466800	73.6972	16.8174	-2.13166	0.00192034
XLOC_007272	-	-	1:36688170-36688533	81.7308	18.5451	-2.13984	0.0246095
XLOC_021892	PGSC0003DMG400025337	Nitrate transporter	3:53160485-53162884	15.339	3.35024	-2.19487	0.00192034
XLOC_010236	PGSC0003DMG400010465	Peroxidase	10:54851707-54854963	37.8944	8.20724	-2.20701	0.00192034
XLOC_017900	PGSC0003DMG400013649	Auxin:hydrogen symporter	2:38214221-38218040	24.0025	5.19365	-2.20836	0.00192034
XLOC_021459	PGSC0003DMG400010131	Nb cell deth marker	3:43970656-43971412	76.0754	16.2609	-2.22603	0.00192034
XLOC_022090	PGSC0003DMG400000621	NtEIG-A1 protein	3:56477845-56478716	22.5992	4.81764	-2.22988	0.0314213
XLOC_029650	-	-	5:45459107-45461016	56.0075	11.2867	-2.31099	0.00192034
XLOC_013406	PGSC0003DMG400015342	Jasmonic acid 2	12:822921-825609	15.6177	3.11795	-2.32451	0.00192034
XLOC_020361	-	-	2:9492576-9492857	461.662	87.5964	-2.39789	0.00192034
XLOC_034469	PGSC0003DMG400002110	Proteinase inhibitor type-2 CEVI57	6:44785866-44789318	213.942	36.6518	-2.54526	0.00192034
XLOC_019144	PGSC0003DMG400006957	Carbonic anhydrase	2:26445702-26453156	30.5622	5.18494	-2.55935	0.00192034
XLOC_043334	PGSC0003DMG400016611	Glucosyltransferase	9:60599839-60601879	11.1975	1.88706	-2.56897	0.0348234
XLOC_010443	PGSC0003DMG400029860	Gene of unknown function	10:58016551-58017029	94.5482	15.8729	-2.57448	0.00192034
XLOC_020536	PGSC0003DMG400024067	Trypsin proteinase inhibitor	3:2851934-2853380	129.041	20.7808	-2.63451	0.00192034
XLOC_021480	PGSC0003DMG400010149	Conserved gene of unknown function	3:44457818-44458719	56.0916	8.99755	-2.64018	0.00192034
XLOC_004005	PGSC0003DMG400018286	Vetispiradiene synthase	1:78841478-78893876	27.5279	4.37018	-2.65513	0.0331478
XLOC_020292	PGSC0003DMG400012640	Pectate lyase P18	2:47581279-47583372	140.934	21.8597	-2.68867	0.00192034
XLOC_031194	PGSC0003DMG400006993	Class III peroxidase	5:45421782-45429915	51.689	7.50982	-2.78301	0.00192034
XLOC_019553	PGSC0003DMG400022366	Structural constituent of cell wall	2:34583544-34584758	16.393	2.35117	-2.80163	0.0197456
XLOC_031859	PGSC0003DMG400025400	LOB domain protein 1	6:8094308-8095947	45.9192	6.30003	-2.86567	0.00192034
XLOC_006621	PGSC0003DMG400024770	Conserved gene of unknown function	1:77689290-77691497	18.1925	2.4245	-2.90758	0.0174077
XLOC_043838	ATFER1	-	9:10548978-10552001	18.275	2.39911	-2.9293	0.0122296
XLOC_004940	PGSC0003DMG400030006	PAR-1b protein	1:7865617-7867561	36.7359	4.7786	-2.94253	0.00192034
XLOC_023501	PGSC0003DMG400014347	PAR-1c protein	3:43046045-43047260	76.0272	9.75373	-2.96249	0.00192034
XLOC_004006	-	-	1:78841478-78893876	60.6702	5.46748	-3.47204	0.00715491
XLOC_006683	PVS1	-	1:78823772-78826407	17.068	1.49393	-3.51411	0.00343436
XLOC_021477	PGSC0003DMG400010147	Kunitz-type enzyme inhibitor S9C11	3:44440704-44441519	26.8219	2.02109	-3.73021	0.0464981
XLOC_004004	-	-	1:78833609-78835292	18.9937	1.23431	-3.94374	0.02785
XLOC_025629	-	-	4:49218447-49260158	28.2944	1.36221	-4.37649	0.00192034
XLOC_045116	-	-	9:51753137-51753272	189.111	0	-10	0.0381038
XLOC_013341	-	-	11:42252191-42252354	171.912	0	-10	0.00192034

## Sheet: sus_nem-res_nem
transcript	gene	description	coordinates	sus_nem_rpkm	res_nem_rpkm	log(FC)	q-value
XLOC_001757	-	-	00:14979896-14980060	0	225.225	10	0.00192034
XLOC_041677	-	-	8:17820768-17821155	0	23.0773	10	0.00192034
XLOC_045118	-	-	9:52282845-52283876	2.18067	27.5834	3.66095	0.0232629
XLOC_045043	PGSC0003DMG400031534	Glycine-rich cell wall structural protein	9:60108726-60109702	3.0912	32.7402	3.40483	0.0309265
XLOC_004006	-	-	1:78841478-78893876	6.52322	60.6702	3.21733	0.00715491
XLOC_030007	PGSC0003DMG400028348	Ribulose-1,5 bisphosphate carboxylase/oxygenase large subunit N-methyltransferase, chloroplastic	5:63122-67842	58.3565	530.604	3.18467	0.00192034
XLOC_024513	-	-	3:44327104-44327934	4.18989	36.8538	3.13683	0.00823445
XLOC_006621	PGSC0003DMG400024770	Conserved gene of unknown function	1:77689290-77691497	2.20057	18.1925	3.0474	0.0165669
XLOC_004004	-	-	1:78833609-78835292	2.33391	18.9937	3.0247	0.00343436
XLOC_001856	-	-	00:61071972-61072119	277.13	2252.94	3.02318	0.010334
XLOC_024202	MIR1446	-	3:57641783-57647283	1.4379	11.2588	2.96901	0.0112769
XLOC_001759	-	-	00:17326460-17326991	20.0446	136.585	2.76851	0.00192034
XLOC_025737	PGSC0003DMG400009825	Cytochrome P450	4:53178629-53179177	10.8563	72.1123	2.73171	0.00192034
XLOC_010443	PGSC0003DMG400029860	Gene of unknown function	10:58016551-58017029	14.2611	94.5482	2.72896	0.00192034
XLOC_027779	PGSC0003DMG400019711	Conserved gene of unknown function	4:55519811-55522457	3.29229	21.7696	2.72515	0.00192034
XLOC_043446	PGSC0003DMG402002177	Glutathione S-transferase	9:1048643-1061361	47.8121	312.564	2.7087	0.00192034
XLOC_015297	PGSC0003DMG400000310	Gene of unknown function	12:4463899-4466819	29.5199	189.763	2.68444	0.00192034
XLOC_043334	PGSC0003DMG400016611	Glucosyltransferase	9:60599839-60601879	1.753	11.1975	2.67529	0.0411667
XLOC_010445	Plant_SRP	-	10:58021107-58021412	14.2963	90.0856	2.65566	0.0381038
XLOC_044763	PGSC0003DMG400032255	Lactoylglutathione lyase	9:53847194-53849568	2.99809	18.3044	2.61007	0.0290948
XLOC_021477	PGSC0003DMG400010147	Kunitz-type enzyme inhibitor S9C11	3:44440704-44441519	4.561	26.8219	2.55599	0.0252696
XLOC_010428	PGSC0003DMG400023728	Conserved gene of unknown function	10:57800150-57801049	4.63729	26.3643	2.50723	0.010334
XLOC_022609	PGSC0003DMG400024075	Trypsin proteinase inhibitor	3:2777492-2778861	17.7314	99.7173	2.49153	0.00192034
XLOC_001391	PGSC0003DMG400022094	Major latex	00:27496781-27498354	5.04128	26.5529	2.397	0.0157618
XLOC_021479	PGSC0003DMG400010148	Miraculin	3:44455364-44456683	31.3676	164.68	2.39231	0.00192034
XLOC_038862	PGSC0003DMG400013713	ATP binding protein	8:8304855-8309147	4.25945	21.9833	2.36767	0.00192034
XLOC_043005	PGSC0003DMG400006448	Caffeoyl-CoA O-methyltransferase	9:54418734-54424093	46.4257	235.648	2.34364	0.00192034
XLOC_022723	PGSC0003DMG400016678	Hydroxyproline-rich glycoprotein	3:5678845-5679869	14.8211	72.678	2.29386	0.00192034
XLOC_019553	PGSC0003DMG400022366	Structural constituent of cell wall	2:34583544-34584758	3.36877	16.393	2.28279	0.021883
XLOC_042446	PGSC0003DMG400024344	Anthocyanidin 3-O-glucosyltransferase	9:31520019-31521721	10.0012	47.5513	2.24932	0.00192034
XLOC_017778	PGSC0003DMG400016491	Conserved gene of unknown function	2:36246740-36247376	10.6794	49.835	2.22232	0.00343436
XLOC_033044	PGSC0003DMG400027054	Kunitz-type protease inhibitor KPI-D12	6:52974773-52975515	4.67069	21.7318	2.2181	0.0440983
XLOC_023524	PGSC0003DMG400010166	Anthocyanin permease	3:43777495-43780468	9.533	43.7197	2.19728	0.00192034
XLOC_010570	-	-	10:42833424-42834041	16.2264	73.8077	2.18543	0.00192034
XLOC_001813	-	-	00:45306951-45307674	8.52737	37.9306	2.15319	0.0122296
XLOC_036643	PGSC0003DMG400031094	Glutathione S-transferase/peroxidase	7:51637718-51639565	5.66872	24.7372	2.12559	0.0047617
XLOC_038040	PGSC0003DMG400018328	Proteinase inhibitor type-2 CEVI57	7:48432312-48433228	95.2496	411.544	2.11126	0.00192034
XLOC_025629	-	-	4:49218447-49260158	6.64054	28.2944	2.09114	0.00192034
XLOC_032433	-	-	6:39315577-39320594	11.2348	47.6876	2.08565	0.00192034
XLOC_031589	-	-	5:50090231-50090832	6.9145	29.0732	2.07199	0.0391226
XLOC_022554	PGSC0003DMG400012809	Conserved gene of unknown function	3:1956251-1957922	9.53477	39.3686	2.04577	0.00192034
XLOC_022669	PGSC0003DMG400022589	Ocs element-binding factor	3:3901131-3902525	12.4964	51.3387	2.03854	0.00192034
XLOC_034927	PGSC0003DMG400026933	Hydrogen peroxide-induced 1	6:53518007-53518782	6.60584	27.0843	2.03564	0.0430796
XLOC_043327	PGSC0003DMG400016616	Cytochrome P450	9:60536375-60538029	2.64464	10.7555	2.02393	0.0309265
XLOC_041027	-	-	8:42483007-42486268	7.97233	32.2764	2.01741	0.00192034
XLOC_040537	PGSC0003DMG400015850	IDS4	8:15890910-15892602	8.86845	35.6311	2.00638	0.00192034
XLOC_037811	PGSC0003DMG400013109	Metal transporter	7:41345918-41348870	3.75313	15.0662	2.00515	0.029652
XLOC_042157	PGSC0003DMG400017038	Gene of unknown function	9:12951588-12952314	6.85132	26.9716	1.97699	0.0225795
XLOC_037933	PGSC0003DMG400006429	Tyrosine specific protein phosphatase family protein	7:45416210-45420299	9.19973	35.6084	1.95255	0.00192034
XLOC_029829	CHS2	-	5:48886959-48888729	3.19047	12.3384	1.95132	0.0225795
XLOC_044769	MARD1	-	9:53922540-53925448	3.86729	14.9286	1.94868	0.00601828
XLOC_043437	PGSC0003DMG400002170	Glutathione-S-transferase	9:1012668-1016102	17.3386	66.8496	1.94693	0.00343436
XLOC_021473	PGSC0003DMG400010143	Cysteine protease inhibitor 1	3:44285037-44285890	50.7169	194.674	1.94052	0.00192034
XLOC_027150	PGSC0003DMG400020937	Copia-type polyprotein	4:21079777-21081911	2.60827	9.90298	1.92477	0.010334
XLOC_028688	PGSC0003DMG400014547	LOB domain-containing protein	5:2923714-2925346	11.444	43.3918	1.92284	0.00192034
XLOC_017822	PGSC0003DMG400016722	Glutathione S-transferase	2:36961117-36964883	25.0657	94.2066	1.91011	0.00192034
XLOC_034671	PGSC0003DMG402004840	Phosphatase	6:48831133-48846236	5.24527	19.6827	1.90784	0.0239892
XLOC_013510	PGSC0003DMG400002890	Xenotropic and polytropic murine leukemia virus receptor ids-4	12:2943689-2947071	9.79721	36.6236	1.90233	0.00192034
XLOC_025951	PGSC0003DMG400024112	Gene of unknown function	4:60011310-60011806	73.8387	273.719	1.89025	0.00192034
XLOC_037308	PGSC0003DMG400020028	Specific tissue protein 2	7:9212946-9423516	118.19	437.874	1.8894	0.00343436
XLOC_029747	PGSC0003DMG400011655	Chalcone isomerase	5:47476991-47479689	6.62455	24.5181	1.88795	0.0112769
XLOC_024517	-	-	3:55748480-55748574	3048.54	11241.4	1.88264	0.0181982
XLOC_014441	PGSC0003DMG400028637	2-oxoglutarate-dependent dioxygenase	12:50107858-50110978	19.0707	69.8344	1.87258	0.00192034
XLOC_008213	PGSC0003DMG400006231	Gene of unknown function	10:42807585-42808186	9.76717	35.6451	1.86769	0.0336607
XLOC_043293	PGSC0003DMG401031520	Cytochrome P450	9:60080387-60085616	6.11495	22.1916	1.8596	0.00192034
XLOC_014647	PGSC0003DMG400017760	MADS-box protein 15	12:55554241-55563042	4.4322	15.6632	1.82128	0.00343436
XLOC_020160	PGSC0003DMG400001340	SPX domain-containing protein 4	2:46027378-46034412	11.5639	40.8488	1.82067	0.00192034
XLOC_004719	PGSC0003DMG400021343	White-brown-complex ABC transporter family	1:2556991-2566447	3.8402	13.5158	1.81539	0.00192034
XLOC_008578	PGSC0003DMG400011091	Glycosyltransferase	10:53991392-53997500	3.17843	11.1726	1.81358	0.0112769
XLOC_012513	PGSC0003DMG400027623	Gene of unknown function	11:12765697-12767184	3.8168	13.3811	1.80976	0.0148989
XLOC_041716	PGSC0003DMG400008487	Major latex	9:109840-126136	133.457	466.178	1.8045	0.00192034
XLOC_045124	-	-	9:57017878-57018074	193.07	669.905	1.79484	0.0148989
XLOC_024397	PGSC0003DMG400002518	Conserved gene of unknown function	3:60508310-60508934	13.3677	46.0803	1.7854	0.0165669
XLOC_041767	-	-	9:1048643-1061361	24.7133	84.5561	1.77462	0.00192034
XLOC_016430	PGSC0003DMG400029330	Monooxygenase	12:57175059-57179328	4.92697	16.7524	1.76559	0.00715491
XLOC_028497	-	-	4:40093478-40093810	37.0194	125.777	1.76451	0.0181982
XLOC_043438	PGSC0003DMG400002169	Glutathione-S-transferase	9:1012668-1016102	16.2861	55.1642	1.76009	0.021883
XLOC_004411	DES	-	1:85465047-85466800	21.7825	73.6972	1.75844	0.00192034
XLOC_023501	PGSC0003DMG400014347	PAR-1c protein	3:43046045-43047260	22.6538	76.0272	1.74676	0.00192034
XLOC_010899	PGSC0003DMG400023985	Ferredoxin-3, chloroplast	11:5409055-5411529	10.7102	35.8981	1.74492	0.0047617
XLOC_034469	PGSC0003DMG400002110	Proteinase inhibitor type-2 CEVI57	6:44785866-44789318	64.0227	213.942	1.74056	0.00192034
XLOC_021892	PGSC0003DMG400025337	Nitrate transporter	3:53160485-53162884	4.59755	15.339	1.73827	0.00192034
XLOC_001598	PGSC0003DMG400029239	Conserved gene of unknown function	00:36064799-36066371	5.58888	18.3177	1.71261	0.00715491
XLOC_006448	PGSC0003DMG400005401	Sigma factor binding protein 1	1:74238225-74239303	4.42867	14.5073	1.71183	0.0376127
XLOC_005885	PGSC0003DMG401004358	Dienelactone hydrolase family protein	1:61268676-61270523	15.5677	50.7989	1.70624	0.00192034
XLOC_043054	PGSC0003DMG400012091	Gene of unknown function	9:55678706-55679472	9.32434	30.3359	1.70195	0.0148989
XLOC_011672	PGSC0003DMG400000425	Flavonoid 3',5'-hydroxylase	11:39417578-39420629	3.74593	12.1091	1.6927	0.00823445
XLOC_028823	PGSC0003DMG400017640	Homeobox protein	5:6058126-6060925	3.76687	11.9598	1.66675	0.0165669
XLOC_024104	PGSC0003DMG400019540	Glutathione s-transferase	3:55904906-55905756	12.9574	40.9581	1.66037	0.00343436
XLOC_001838	-	-	00:51985871-51986116	576.831	1808.98	1.64896	0.00192034
XLOC_009252	PGSC0003DMG400019396	Conserved gene of unknown function	10:5888748-5889625	7.15732	22.3956	1.64572	0.04065
XLOC_022090	PGSC0003DMG400000621	NtEIG-A1 protein	3:56477845-56478716	7.29299	22.5992	1.63169	0.0445478
XLOC_024757	PGSC0003DMG400032563	Conserved gene of unknown function	4:4893562-4896321	6.0601	18.7554	1.62989	0.0112769
XLOC_036640	PGSC0003DMG400031091	Glutathione S-transferase	7:51617501-51619148	34.632	106.978	1.62713	0.00192034
XLOC_005553	PGSC0003DMG400007552	Conserved gene of unknown function	1:44429854-44432812	23.0509	70.7674	1.61826	0.0303398
XLOC_000421	PGSC0003DMG400002340	Elicitor-inducible cytochrome P450	00:23107250-23108689	7.44298	22.7218	1.61012	0.00715491
XLOC_027635	PGSC0003DMG400001891	Conserved gene of unknown function	4:50946711-50947609	8.27204	25.0233	1.59695	0.0225795
XLOC_012395	-	-	11:8448012-8459704	8.35079	25.2065	1.59381	0.0365063
XLOC_013211	PGSC0003DMG400002989	Strictosidine synthase	11:43254526-43258781	4.42209	13.3018	1.58882	0.0165669
XLOC_043838	ATFER1	-	9:10548978-10552001	6.08626	18.275	1.58625	0.0174077
XLOC_021593	PGSC0003DMG400000546	UP-9A	3:47124011-47124843	7.36612	21.8585	1.56922	0.0396447
XLOC_044771	PGSC0003DMG400032249	Non-specific lipid-transfer protein	9:53969421-53971729	99.697	295.613	1.56809	0.00192034
XLOC_014874	PGSC0003DMG400004573	Anthocyanin 5-O-glucosyltransferase	12:59388654-59391021	6.50562	19.1201	1.55533	0.0047617
XLOC_014876	PGSC0003DMG400004575	Gene of unknown function	12:59399865-59401332	268.065	787.729	1.55512	0.00192034
XLOC_040340	PGSC0003DMG402005842	Gene of unknown function	8:5207011-5213069	3.56242	10.4494	1.5525	0.0430796
XLOC_024863	PGSC0003DMG400006339	Sodium/potassium/calcium exchanger	4:7257000-7261389	11.1353	32.6377	1.5514	0.00192034
XLOC_043440	PRP1	-	9:1019732-1021010	102.293	299.667	1.55065	0.00192034
XLOC_023494	PGSC0003DMG400014342	Metal ion binding protein	3:42943571-42944472	42.2713	123.802	1.55028	0.00192034
XLOC_026579	PGSC0003DMG400007464	Gene of unknown function	4:634862-635970	46.0297	134.548	1.54749	0.00715491
XLOC_011949	PHOT1	-	11:44678704-44689497	4.47223	13.0722	1.54744	0.00192034
XLOC_006001	PGSC0003DMG402006826	Aldehyde oxidase	1:64535434-64547234	3.5124	10.2544	1.54571	0.010334
XLOC_043442	PGSC0003DMG400002165	Glutathione S-transferase	9:1024858-1026235	38.7803	112.59	1.53768	0.00192034
XLOC_001895	PGSC0003DMG402009727	Calcium ion binding protein	1:845771-849291	20.7229	60.1422	1.53715	0.00715491
XLOC_007310	PGSC0003DMG400011291	Tobamovirus multiplication 1	10:207576-214434	5.48565	15.9024	1.53551	0.0165669
XLOC_027939	PGSC0003DMG400025063	Class IV chitinase	4:61242470-61244259	77.9418	225.918	1.53533	0.00192034
XLOC_006990	PGSC0003DMG400025877	Twi1 protein	1:84209775-84211401	34.8648	100.672	1.52982	0.00192034
XLOC_020586	-	-	3:3976611-3995354	3.21683	9.24413	1.5229	0.0319925
XLOC_004308	PGSC0003DMG400025752	LOB domain-containing protein	1:83704498-83706155	16.5773	47.4467	1.5171	0.00192034
XLOC_043102	PGSC0003DMG400017225	Transmembrane protein	9:56385698-56387618	4.44521	12.715	1.51621	0.010334
XLOC_033742	PGSC0003DMG401024195	ABC transporter A family member 9	6:10595048-10600757	9.50055	27.0847	1.5114	0.0112769
XLOC_029650	-	-	5:45459107-45461016	19.779	56.0075	1.50165	0.00192034
XLOC_009348	PGSC0003DMG400021076	Gene of unknown function	10:12303091-12304362	42.432	119.128	1.48929	0.00192034
XLOC_015315	BAS1	-	12:4951928-4956914	6.21539	17.4031	1.48543	0.00715491
XLOC_025904	PGSC0003DMG401024842	Conserved gene of unknown function	4:58561672-58575274	46.2256	129.366	1.4847	0.00192034
XLOC_013631	-	-	12:5317534-5320226	12.4047	34.4113	1.472	0.029652
XLOC_040383	-	-	8:6045341-6239344	56.902	157.802	1.47157	0.0131207
XLOC_016305	PGSC0003DMG400018789	Pepper esterase	12:54812059-54814044	102.52	283.369	1.46678	0.00192034
XLOC_033821	PGSC0003DMG401025689	Conserved gene of unknown function	6:14992098-15008353	21.8174	60.1985	1.46425	0.00192034
XLOC_032718	PGSC0003DMG400031326	Conserved gene of unknown function	6:46983361-46985191	9.83306	27.1184	1.46356	0.00192034
XLOC_012460	PGSC0003DMG400029028	2-oxoglutarate-dependent dioxygenase	11:10067161-10119335	48.4863	133.317	1.45922	0.00192034
XLOC_003351	UPM1	-	1:66427544-66431765	12.0175	32.9738	1.45618	0.00192034
XLOC_018002	PGSC0003DMG400003629	V-type proton ATPase 16 kDa proteolipid subunit c2	2:39651926-39654630	30.2665	82.3913	1.44477	0.0047617
XLOC_035116	PGSC0003DMG400030413	Cytochrome P450	6:56652210-56656069	5.93122	16.0885	1.43963	0.00192034
XLOC_033476	PGSC0003DMG400017936	Late embryogenis abundant protein 5	6:461907-463086	124.866	336.15	1.42872	0.00192034
XLOC_004940	PGSC0003DMG400030006	PAR-1b protein	1:7865617-7867561	13.6647	36.7359	1.42673	0.00343436
XLOC_021519	-	-	3:45402970-45426759	8.79568	23.6293	1.42571	0.0047617
XLOC_007484	PGSC0003DMG400021854	O-methyltransferase 3	10:3392010-3522397	57.0709	152.965	1.42237	0.0284479
XLOC_004561	PGSC0003DMG400018659	Dimethylaniline monooxygenase	1:87833370-87841550	8.627	23.0431	1.4174	0.00192034
XLOC_004388	PGSC0003DMG400025823	Nitrite reductase	1:84978011-84980823	4.76213	12.6729	1.41207	0.00932004
XLOC_044745	MSS1	-	9:53265104-53287111	11.29	30.0431	1.41198	0.0181982
XLOC_016336	PGSC0003DMG400008557	Glycosyltransferase	12:55326118-55327951	39.1959	103.988	1.40765	0.00192034
XLOC_001264	PGSC0003DMG400023221	MLP 34	00:22584459-22677900	139.862	368.954	1.39944	0.00192034
XLOC_025696	PGSC0003DMG400020618	Tropinone reductase homolog	4:51406918-51410555	7.67292	20.2365	1.39911	0.0131207
XLOC_020489	PGSC0003DMG400012826	Auxin repressed/dormancy associated protein	3:1799685-1802818	8.85534	23.0794	1.38199	0.0479208
XLOC_036642	PGSC0003DMG400031093	Glutathione S-transferase/peroxidase	7:51633773-51635392	33.0199	85.8882	1.37912	0.00192034
XLOC_010306	PGSC0003DMG400028152	Hin1	10:56083033-56083839	12.5197	32.5425	1.37813	0.0112769
XLOC_025872	PGSC0003DMG400024860	Branched chain alpha-keto acid dehydrogenase E1-alpha subunit	4:57648903-57653665	4.27221	11.0787	1.37474	0.0370821
XLOC_041539	PGSC0003DMG400012201	Potassium channel tetramerization domain-containing protein	8:54910970-54912960	8.49721	21.9381	1.36838	0.00192034
XLOC_016562	-	-	12:59328662-59365066	94.7041	243.83	1.36438	0.00192034
XLOC_042160	PGSC0003DMG400026575	Class III peroxidase	9:13125834-13128476	138.648	356.502	1.36249	0.00192034
XLOC_010741	PGSC0003DMG400016143	Multidrug resistance pump	11:2509934-2516081	8.63481	22.1628	1.3599	0.00343436
XLOC_006460	PGSC0003DMG402003297	Protein ZINC INDUCED FACILITATOR-LIKE 1	1:74453713-74484054	5.83504	14.9609	1.35838	0.0204426
XLOC_014809	URH2	-	12:58232335-58235911	8.91234	22.793	1.35472	0.00192034
XLOC_008297	PGSC0003DMG400004440	Gene of unknown function	10:46432800-46433603	22.749	57.8068	1.34543	0.00343436
XLOC_032080	PGSC0003DMG400029672	Auxin-induced protein 5NG4	6:22536728-22539738	12.4337	31.5276	1.34236	0.00192034
XLOC_015075	PGSC0003DMG400007844	Glutathione S-transferase	12:1126645-1128097	26.8544	68.0364	1.34115	0.00192034
XLOC_043320	PGSC0003DMG400016623	Cytochrome P450	9:60466120-60498126	27.0472	68.5183	1.34101	0.00715491
XLOC_021592	PGSC0003DMG400000545	UP-9A	3:47115189-47115883	22.2503	56.2744	1.33865	0.00343436
XLOC_041759	PGSC0003DMG400020341	17.5 kDa class I heat shock protein	9:829872-831558	16.5755	41.8005	1.33447	0.0140508
XLOC_008628	PGSC0003DMG400011049	Glutathione S-transferase omega	10:54716222-54719217	31.4371	78.1898	1.31451	0.00192034
XLOC_003231	PGSC0003DMG400000843	Conserved gene of unknown function	1:63857580-63862228	15.4339	38.2859	1.31071	0.0047617
XLOC_003972	PGSC0003DMG400002800	Nicotianamine synthase	1:78160414-78161716	13.6056	33.7021	1.30864	0.00192034
XLOC_034189	PGSC0003DMG400021574	21kD protein	6:36214131-36214889	28.1404	69.5588	1.30559	0.00192034
XLOC_031362	PGSC0003DMG400015744	O-glucosyltransferase 2	5:49259278-49261422	10.4755	25.8096	1.30089	0.00192034
XLOC_043152	Plant_SRP	-	9:57393956-57397765	284.653	700.483	1.29914	0.00192034
XLOC_020292	PGSC0003DMG400012640	Pectate lyase P18	2:47581279-47583372	57.2943	140.934	1.29855	0.00192034
XLOC_016321	PGSC0003DMG400008546	Miraculin	12:55090840-55092326	45.6891	112.318	1.29767	0.00192034
XLOC_004188	PGSC0003DMG400012589	Cationic peroxidase	1:81814017-81815680	56.8349	139.212	1.29243	0.00192034
XLOC_045044	PGSC0003DMG400031535	Glycine-rich protein A3	9:60161201-60162084	106.39	260.338	1.29102	0.00192034
XLOC_014445	PGSC0003DMG400028635	Sulfate transporter	12:50244756-50260027	6.9327	16.9103	1.28641	0.00715491
XLOC_016191	PGSC0003DMG400033634	Fatty acid desaturase	12:51965698-51967570	9.49208	23.1464	1.28599	0.00715491
XLOC_002183	PGSC0003DMG400005236	SAUR family protein	1:8878653-8879542	21.1069	51.4291	1.28487	0.00601828
XLOC_010454	PGSC0003DMG400029856	N-acylneuraminate-9-phosphatase	10:58184752-58187704	8.80244	21.446	1.28474	0.0225795
XLOC_023873	PGSC0003DMG400018131	CYP71AU1	3:51809750-51811623	11.6083	28.2756	1.28441	0.00192034
XLOC_012319	PGSC0003DMG400028671	UDP-glucose:glucosyltransferase	11:6544040-6560264	5.15045	12.521	1.28158	0.00192034
XLOC_021770	PGSC0003DMG400015246	Protein tyrosine phosphatase	3:50775723-50785587	20.017	48.6429	1.28101	0.00192034
XLOC_006807	PGSC0003DMG400023751	Basic blue copper protein	1:81012993-81015417	633.945	1535.33	1.27612	0.00192034
XLOC_033710	PGSC0003DMG400025395	Nitrate transporter	6:8311894-8316548	34.088	82.28	1.27128	0.00192034
XLOC_008807	PGSC0003DMG400023680	Conserved gene of unknown function	10:57581446-57582087	48.1856	116.166	1.26951	0.00192034
XLOC_014933	PGSC0003DMG400004624	GATA transcription factor	12:60086066-60088444	5.58698	13.4658	1.26916	0.0326132
XLOC_044795	PGSC0003DMG404006439	Aldo/keto reductase	9:54477733-54495405	75.881	182.805	1.26849	0.00192034
XLOC_037009	PGSC0003DMG400011185	Low-molecular-weight cysteine-rich protein LCR78	7:848531-852859	400.279	963.095	1.26667	0.00192034
XLOC_021305	PGSC0003DMG400014824	Glycerol-3-phosphate transporter	3:38756181-38759127	61.4345	147.02	1.25889	0.00192034
XLOC_014502	PGSC0003DMG400014013	Flavonoid 3-hydroxylase	12:52014542-52057929	102.472	244.601	1.2552	0.0047617
XLOC_003843	PGSC0003DMG400022490	Sodium/hydrogen exchanger	1:75833733-75839932	5.78726	13.7928	1.25297	0.00601828
XLOC_033649	PGSC0003DMG400002139	GRAS family transcription factor	6:4675947-4679240	11.3018	26.8558	1.24868	0.00192034
XLOC_040969	PGSC0003DMG400029085	Mta/sah nucleosidase	8:39856366-39865533	128.284	304.584	1.2475	0.00192034
XLOC_006683	PVS1	-	1:78823772-78826407	7.19455	17.068	1.24631	0.0421757
XLOC_016080	PGSC0003DMG400014457	Glucan endo-1,3-beta-glucosidase	12:48603570-48606131	6.68063	15.7971	1.24161	0.0225795
XLOC_038210	PGSC0003DMG400027637	Glutathione S-transferase T5	7:51714409-51716222	44.9484	106.023	1.23803	0.00192034
XLOC_028498	-	-	4:40411524-40411667	1988.73	4658.94	1.22815	0.00192034
XLOC_043490	PGSC0003DMG402008909	Metallothionein	9:1811138-1816149	554.46	1296.79	1.22579	0.00192034
XLOC_031859	PGSC0003DMG400025400	LOB domain protein 1	6:8094308-8095947	19.6789	45.9192	1.22245	0.0391226
XLOC_022489	-	-	3:721857-723604	55.6529	129.846	1.22228	0.00601828
XLOC_026537	PGSC0003DMG401025662	TAF7 (TBP-ASSOCIATED FACTOR 7)	4:72157311-72170119	40.3885	94.1492	1.221	0.0259151
XLOC_020364	-	-	2:18807568-18809438	5.67637	13.2147	1.21911	0.0284479
XLOC_041495	PGSC0003DMG400003041	Osmotin	8:54281016-54285306	43.8858	102.102	1.21819	0.00601828
XLOC_013378	PGSC0003DMG400015365	Conserved gene of unknown function	12:525412-525857	57.2091	133.051	1.21766	0.0047617
XLOC_006084	PGSC0003DMG400006319	Beta-glucosidase 01	1:66544366-66552442	15.4773	35.982	1.21712	0.00192034
XLOC_022509	PGSC0003DMG400027819	Aquaporin NIP1.1	3:959234-962334	33.7673	78.5027	1.21711	0.00192034
XLOC_031655	PGSC0003DMG400005339	Conserved gene of unknown function	6:1287209-1289428	26.9515	62.5415	1.21445	0.00192034
XLOC_018182	PGSC0003DMG400024936	LOB domain-containing protein	2:42995041-42996163	37.0662	85.9644	1.21363	0.00192034
XLOC_001369	PGSC0003DMG400001249	Gibberellin 20 oxidase	00:26540582-26542103	85.8794	198.843	1.21124	0.00192034
XLOC_043558	PGSC0003DMG400008958	Ubiquitin carrier protein	9:2868108-2868809	16.126	37.1917	1.20559	0.0353466
XLOC_020426	PGSC0003DMG402013400	Auxin-induced protein 5NG4	3:563046-582323	8.98347	20.6696	1.20217	0.0181982
XLOC_010043	PGSC0003DMG400019179	1-phosphatidylinositol-4,5-bisphosphate phosphodiesterase	10:50214413-50218308	10.5814	24.3323	1.20134	0.0430796
XLOC_043434	PGSC0003DMG400002172	Glutathione S-transferase T2	9:1002479-1004024	11.685	26.816	1.19844	0.0479208
XLOC_043319	-	-	9:60448554-60456161	37.8278	86.7269	1.19703	0.00192034
XLOC_020228	PGSC0003DMG401000506	Alpha-DOX2	2:46826768-46830143	45.0795	102.591	1.18636	0.021154
XLOC_007536	PGSC0003DMG400026627	Sulfur	10:4396289-4399466	9.19735	20.8578	1.1813	0.029652
XLOC_026623	PGSC0003DMG400005970	Late blight resistance protein	4:1858430-1862567	3.99872	9.06534	1.18082	0.0421757
XLOC_024707	PGSC0003DMG400025310	Katanin P80 subunit	4:3877784-3886491	6.14334	13.9097	1.179	0.04065
XLOC_032876	PGSC0003DMG400028910	Hydroxyproline-rich glycopeptide	6:50208954-50211300	66.9541	151.019	1.17349	0.00343436
XLOC_014924	PGSC0003DMG400004617	Invertase inhibitor	12:59963537-59965495	25.5141	57.4921	1.17207	0.00192034
XLOC_030633	WRKY75	-	5:15059047-15061686	32.4398	72.9009	1.16817	0.0047617
XLOC_031282	PGSC0003DMG400011640	Peroxidase	5:47534529-47537782	25.0596	56.2372	1.16616	0.00192034
XLOC_013929	PGSC0003DMG400017007	MAR-binding protein	12:17656530-17663067	8.81708	19.7618	1.16434	0.00192034
XLOC_016993	PGSC0003DMG400014936	Zinc/iron transporter	2:15695172-15697155	16.0927	36.0348	1.16298	0.00343436
XLOC_043002	ATARD4	-	9:54394404-54397588	15.7741	35.3175	1.16283	0.0131207
XLOC_031616	PGSC0003DMG400014646	Nucellin	6:498505-506950	19.5933	43.8424	1.16197	0.00343436
XLOC_026477	PGSC0003DMG400009881	Ring finger protein	4:71176302-71177001	17.6152	39.2837	1.15711	0.035955
XLOC_032367	PGSC0003DMG400028909	Protease inhibitor/seed storage/LTP family protein	6:37838675-37839303	118.879	264.779	1.1553	0.00192034
XLOC_010136	PGSC0003DMG400008389	Short chain alcohol dehydrogenase	10:53218204-53220225	56.2941	125.259	1.15386	0.00192034
XLOC_026617	PGSC0003DMG400005974	Tropinone reductase II	4:1751232-1753943	32.3566	71.8498	1.15092	0.00192034
XLOC_032959	-	-	6:51786800-51789496	7.53446	16.7232	1.15028	0.0309265
XLOC_041381	MED32	-	8:51373208-51375433	25.5591	56.6956	1.1494	0.010334
XLOC_009839	PGSC0003DMG400008262	Nitrite reductase	10:43477068-43479726	51.8706	114.992	1.14854	0.00192034
XLOC_014543	PGSC0003DMG400005019	Ormdl	12:53473244-53478150	12.4508	27.5713	1.14693	0.0464981
XLOC_019946	PGSC0003DMG400030656	ARF GTPase activator	2:41918982-41921425	16.596	36.6478	1.14289	0.00715491
XLOC_017649	PGSC0003DMG400029727	Conserved gene of unknown function	2:33923113-33929372	22.6132	49.9262	1.14263	0.0140508
XLOC_010550	-	-	10:59694136-59718039	8.48194	18.7242	1.14244	0.0381038
XLOC_007418	PGSC0003DMG400025049	Gene of unknown function	10:1960556-1968217	14.988	32.9699	1.13734	0.00192034
XLOC_015033	PGSC0003DMG400015327	UDP-glucose:glucosyltransferase	12:436439-444481	13.4763	29.5946	1.13491	0.0348234
XLOC_038482	PGSC0003DMG401022140	Mitochondrial import receptor subunit TOM20	7:56247642-56252976	19.3715	42.3822	1.12952	0.00932004
XLOC_010044	PGSC0003DMG400019180	Isoamyl acetate-hydrolyzing esterase	10:50248850-50252484	18.2194	39.8505	1.12912	0.00715491
XLOC_025807	PGSC0003DMG402019696	Conserved gene of unknown function	4:55441581-55450346	49.7462	108.649	1.12702	0.0047617
XLOC_014499	PGSC0003DMG400033642	2,4-dienoyl-CoA reductase	12:51962167-51963474	28.6633	62.5577	1.12598	0.00192034
XLOC_039301	PGSC0003DMG400029937	ZIP family metal transporter	8:35990887-35994505	17.6209	38.2497	1.11816	0.00192034
XLOC_017900	PGSC0003DMG400013649	Auxin:hydrogen symporter	2:38214221-38218040	11.1082	24.0025	1.11156	0.0148989
XLOC_020028	PGSC0003DMG400004030	Ubiquitin-protein ligase	2:43586852-43589172	9.26154	20.0019	1.11081	0.0497141
XLOC_021792	PGSC0003DMG400015229	BTB/POZ domain-containing protein	3:51365623-51368593	14.719	31.673	1.10558	0.010334
XLOC_019838	PGSC0003DMG400003521	Endo-beta-mannanase	2:40250759-40254403	10.8932	23.3817	1.10195	0.0140508
XLOC_023557	GAD5	-	3:44921766-44925438	5.77547	12.3882	1.10095	0.0426545
XLOC_042074	PGSC0003DMG400020972	Ribosomal RNA methyltransferase	9:8654359-8660790	4.25457	9.12521	1.10085	0.0401142
XLOC_023558	D-CDES	-	3:44926786-44968135	11.0997	23.7975	1.10028	0.0165669
XLOC_018507	PGSC0003DMG403020240	Glycerophosphodiester phosphodiesterase	2:48163233-48167144	111.428	238.883	1.10019	0.00343436
XLOC_008738	PGSC0003DMG400028221	Tropinone reductase I	10:56414553-56425560	9.44807	20.2375	1.09894	0.04509
XLOC_003142	PGSC0003DMG400008978	Xyloglucanase inhibitor	1:61773434-61774915	13.729	29.4048	1.09882	0.0112769
XLOC_009248	PGSC0003DMG400019882	UDP-glucose:glucosyltransferase	10:5630303-5632242	16.1873	34.6525	1.0981	0.0181982
XLOC_035691	HKT1	-	7:8188849-8194714	12.8858	27.5271	1.09506	0.0047617
XLOC_021459	PGSC0003DMG400010131	Nb cell deth marker	3:43970656-43971412	35.8416	76.0754	1.0858	0.00601828
XLOC_007198	PGSC0003DMG400018635	Expansin	1:87935728-87937391	30.1368	63.9411	1.08522	0.00192034
XLOC_032966	PGSC0003DMG400033100	Short chain dehydrogenase	6:51913495-51914590	22.9696	48.6312	1.08216	0.00192034
XLOC_016327	PGSC0003DMG400008553	Cellulase containing protein	12:55216642-55222718	94.1355	198.464	1.07607	0.00343436
XLOC_027845	-	-	4:58146381-58149648	17.556	36.979	1.07474	0.0047617
XLOC_020162	PGSC0003DMG400001338	Nam 14	2:46075361-46076997	17.3257	36.4537	1.07315	0.0197456
XLOC_032620	PGSC0003DMG400007672	Gene of unknown function	6:44929050-44929884	20.1068	42.1813	1.06892	0.0455431
XLOC_019818	-	-	2:40028926-40030730	61.2296	128.385	1.06817	0.00192034
XLOC_031703	PGSC0003DMG400020660	Protein kinase domain containing protein	6:2514793-2526047	5.15086	10.7982	1.0679	0.00192034
XLOC_013780	PGSC0003DMG400012857	Microtubule-associated protein MAP65-1b	12:9482046-9486859	11.8995	24.9375	1.06742	0.00192034
XLOC_040221	PGSC0003DMG400014849	Conserved gene of unknown function	8:2573430-2578116	17.9869	37.5238	1.06086	0.021883
XLOC_014877	PGSC0003DMG400004576	Gene of unknown function	12:59403035-59403954	25.5954	53.3815	1.06045	0.0370821
XLOC_020170	PGSC0003DMG400001330	Zinc finger protein	2:46143997-46147444	7.72726	16.1118	1.06009	0.0460407
XLOC_017628	PGSC0003DMG400031775	ROX1	2:33319460-33320852	151.229	315.266	1.05984	0.00192034
XLOC_016607	PGSC0003DMG400004703	Conserved gene of unknown function	12:60155458-60156475	16.668	34.693	1.05756	0.0421757
XLOC_025963	PGSC0003DMG400006661	ASR4	4:60205626-60207072	30.707	63.8615	1.05638	0.00192034
XLOC_045049	AtCYS2	-	9:60311009-60311666	28.723	59.7213	1.05604	0.0290948
XLOC_023764	PGSC0003DMG400009509	Heat shock protein 83	3:49723606-49727054	6.45781	13.4006	1.05318	0.0174077
XLOC_021480	PGSC0003DMG400010149	Conserved gene of unknown function	3:44457818-44458719	27.0401	56.0916	1.05268	0.0232629
XLOC_039765	PGSC0003DMG400026220	Major pollen allergen Ory s 1	8:51057960-51061061	150.409	310.833	1.04725	0.0047617
XLOC_025585	ATAMT1%3B2	-	4:47052453-47055928	63.4159	130.784	1.04427	0.00192034
XLOC_018826	PGSC0003DMG400021454	NHL25 (NDR1/HIN1-LIKE 25)	2:17939340-17940416	12.9927	26.7448	1.04156	0.0353466
XLOC_027586	PGSC0003DMG400010525	Cytochrome P450	4:49355522-49357301	27.1571	55.8789	1.04098	0.0331478
XLOC_035667	PGSC0003DMG400024205	Pit1 protein	7:7207586-7209345	1175.65	2414.96	1.03854	0.00715491
XLOC_034706	PGSC0003DMG400016544	2-oxoglutarate-dependent dioxygenase	6:49530698-49533006	96.4543	197.868	1.03662	0.00192034
XLOC_008824	PGSC0003DMG400029822	Replication factor A	10:57866409-57882225	10.9164	22.2317	1.02612	0.0239892
XLOC_021276	PGSC0003DMG400018795	Multidrug resistance protein 1, 2	3:37579119-37590324	9.37477	19.0398	1.02216	0.00601828
XLOC_032796	PGSC0003DMG401016495	Stem 28 kDa glycoprotein	6:49086004-49091642	126.918	257.504	1.0207	0.00192034
XLOC_020032	PGSC0003DMG402004033	Gene of unknown function	2:43674604-43680363	9.25447	18.7725	1.0204	0.00192034
XLOC_028673	PGSC0003DMG400012967	Conserved gene of unknown function	5:2310492-2311248	30.0303	60.8359	1.0185	0.0265306
XLOC_041496	PGSC0003DMG400003056	Ethylene-responsive proteinase inhibitor 1	8:54287496-54289157	510.851	1032.53	1.01521	0.0047617
XLOC_022708	PGSC0003DMG400021763	Nonspecific lipid transfer protein	3:5151953-5152503	282.092	569.108	1.01254	0.00192034
XLOC_013343	-	-	11:44672021-44672162	3789.81	7635.85	1.01067	0.00715491
XLOC_016759	PGSC0003DMG400017026	Gene of unknown function	2:2991828-2993349	65.879	132.634	1.00956	0.00192034
XLOC_023657	PGSC0003DMG400000578	Serine-threonine protein kinase, plant-type	3:47245046-47247546	6.63815	13.3385	1.00674	0.0396447
XLOC_016665	AAE18	-	12:61076577-61083079	12.2061	6.123	-0.99529	0.0232629
XLOC_035253	PGSC0003DMG400020083	Conserved gene of unknown function	6:58539282-58544892	9.13883	4.57948	-0.996826	0.0259151
XLOC_040005	PGSC0003DMG400012309	Beta 1,3-glycosyltransferase I	8:55557936-55564956	15.5122	7.74034	-1.00293	0.0421757
XLOC_041970	PAL-1	-	9:5530470-5538569	410.506	204.29	-1.00679	0.0331478
XLOC_019848	PGSC0003DMG400003512	Laccase	2:40341082-40347937	25.1087	12.4823	-1.0083	0.00823445
XLOC_039536	PGSC0003DMG403029558	Galactokinase	8:44990554-45006107	40.3022	19.9508	-1.01441	0.0430796
XLOC_039520	PGSC0003DMG400029544	Ring finger protein	8:44780456-44784404	56.9304	28.1802	-1.01452	0.00192034
XLOC_030232	PGSC0003DMG400030513	Sarcoplasmic reticulum histidine-rich calcium-binding protein	5:3819128-3825291	100.318	49.629	-1.01533	0.00192034
XLOC_004222	PGSC0003DMG403033574	EXECUTER1 protein, chloroplast	1:82636389-82648269	23.4667	11.5737	-1.01977	0.035955
XLOC_020118	PGSC0003DMG400001380	Pollen Ole e 1 allergen and extensin	2:45310908-45312728	95.7799	46.9198	-1.02953	0.00343436
XLOC_037895	PGSC0003DMG400006153	Conserved gene of unknown function	7:44415235-44419076	18.8169	9.21587	-1.02984	0.0430796
XLOC_024263	PGSC0003DMG400005656	Beta-mannosidase	3:58543889-58546871	30.6218	14.8874	-1.04047	0.00192034
XLOC_032669	PGSC0003DMG400026141	Gene of unknown function	6:45798109-45799031	49.8053	24.1149	-1.04637	0.0157618
XLOC_037590	PGSC0003DMG400013849	ATP synthase subunit alpha, mitochondrial	7:27637793-27638359	71.8053	34.6357	-1.05183	0.0265306
XLOC_002113	PGSC0003DMG401022702	Cyclin B1	1:5465648-5468651	15.7349	7.58914	-1.05196	0.0391226
XLOC_004017	-	-	1:79122221-79132069	71.228	34.1515	-1.06049	0.0122296
XLOC_012967	PGSC0003DMG401010918	Conserved gene of unknown function	11:37370692-37377108	18.3952	8.78562	-1.06612	0.00343436
XLOC_038309	PGSC0003DMG400019251	Structural constituent of cell wall	7:53657255-53658755	29.3799	14.0163	-1.06772	0.0259151
XLOC_005801	PGSC0003DMG400022658	Gene of unknown function	1:58588145-58588997	221.218	105.51	-1.06808	0.00192034
XLOC_030070	PGSC0003DMG400028305	Heat shock protein binding protein	5:836432-843863	35.2603	16.7704	-1.07213	0.00192034
XLOC_034165	PGSC0003DMG400027577	Superoxide dismutase	6:35292140-35306389	185.072	87.3412	-1.08336	0.0047617
XLOC_028331	PGSC0003DMG400003747	Taxadien-5-alpha-ol O-acetyltransferase	4:70120174-70123179	15.7074	7.38251	-1.08926	0.04065
XLOC_044863	PGSC0003DMG400045951	Germin 12	9:56330055-56331514	54.9773	25.7412	-1.09476	0.0272124
XLOC_019708	PGSC0003DMG400013663	3-hydroxy-3-methylglutaryl-coenzyme A reductase 1	2:38016726-38020241	35.5227	16.5849	-1.09887	0.00192034
XLOC_041703	-	-	8:52505296-52505616	196.512	91.713	-1.09942	0.0336607
XLOC_004818	-	-	1:3854326-3894917	16.2489	7.51252	-1.11297	0.021154
XLOC_015534	PGSC0003DMG400020384	Conserved gene of unknown function	12:11951500-11952181	42.0148	19.3577	-1.11799	0.0440983
XLOC_036342	PGSC0003DMG400000684	Laccase	7:45262300-45266758	14.5405	6.68643	-1.12077	0.0272124
XLOC_027459	-	-	4:43750297-43754849	26.3422	12.0434	-1.12914	0.00192034
XLOC_029543	PGSC0003DMG400015035	Peroxidase	5:42534308-42587847	150.222	68.3367	-1.13636	0.00601828
XLOC_040025	PGSC0003DMG400012292	Keratin-associated protein 6-2	8:55797773-55799083	1247.28	567.005	-1.13735	0.0157618
XLOC_044788	IQD19	-	9:54305992-54307744	18.1664	8.22531	-1.14313	0.0411667
XLOC_038467	PGSC0003DMG400022151	Chaperone protein DNAj	7:55952265-55953030	33.8836	15.334	-1.14385	0.0319925
XLOC_038189	PGSC0003DMG400017350	ATP binding protein	7:51197446-51201514	19.6967	8.81019	-1.16071	0.00601828
XLOC_008964	PGSC0003DMG400011269	Calmodulin-binding protein family	10:69753-72152	15.4765	6.91757	-1.16174	0.029652
XLOC_040774	ERD4	-	8:29755452-29761719	25.3991	11.3158	-1.16644	0.00192034
XLOC_018034	PGSC0003DMG400003604	Conserved gene of unknown function	2:40330332-40332978	11.9481	5.27367	-1.1799	0.0497141
XLOC_025926	PGSC0003DMG400000785	Histidine decarboxylase	4:59159738-59167417	130.083	57.3669	-1.18114	0.00192034
XLOC_036403	PGSC0003DMG400025499	Glutamate receptor 3 plant	7:47048999-47054128	8.46429	3.73208	-1.18141	0.00343436
XLOC_026197	PGSC0003DMG400004955	Xylanase Xyn2	4:66174734-66180134	21.2077	9.34676	-1.18205	0.00192034
XLOC_027899	PGSC0003DMG400029122	Histidine decarboxylase	4:59233382-59489860	18.7218	8.24765	-1.18267	0.0290948
XLOC_036190	PGSC0003DMG400013571	Microtubule-associated protein TORTIFOLIA1	7:40678338-40684851	13.6116	5.99475	-1.18307	0.010334
XLOC_032006	PGSC0003DMG400031212	Nucellin	6:17390767-17394217	12.6751	5.53863	-1.19439	0.0252696
XLOC_037335	PGSC0003DMG400004090	Peroxidase	7:10927139-10929269	44.147	19.258	-1.19686	0.00343436
XLOC_025232	PGSC0003DMG400002947	NRC1	4:24976757-24981180	12.0166	5.21767	-1.20355	0.00715491
XLOC_042952	PGSC0003DMG400031792	Endo-1,4-beta-glucanase	9:52874163-52877529	28.2201	12.2408	-1.20503	0.00192034
XLOC_029095	PGSC0003DMG400015052	BURP domain-containing protein	5:13506397-13511111	47.4555	20.5475	-1.20762	0.02785
XLOC_021395	PGSC0003DMG400014275	ATP binding protein	3:42416175-42419270	14.121	6.11242	-1.20803	0.0157618
XLOC_033441	PGSC0003DMG400024029	Histone H2A	6:59230709-59232156	16.2675	7.01544	-1.21339	0.0290948
XLOC_019360	PGSC0003DMG400009705	Purine transporter	2:30266064-30274949	13.8271	5.9602	-1.21407	0.0365063
XLOC_017876	PGSC0003DMG400013629	Cytochrome P450 hydroxylase	2:37830618-37832512	13.7807	5.9133	-1.22061	0.0376127
XLOC_009634	PGSC0003DMG400004398	Conserved gene of unknown function	10:30844929-30850384	15.4533	6.57481	-1.2329	0.0131207
XLOC_012133	PGSC0003DMG402016146	ATP-dependent RNA helicase	11:2566544-2575125	10.068	4.21784	-1.2552	0.0416707
XLOC_035697	PDF1A	-	7:8515758-8520484	21.5864	8.9869	-1.26422	0.00823445
XLOC_029010	PGSC0003DMG400018610	Elicitor resposible protein	5:10479521-10480474	1023.5	424.079	-1.27111	0.00192034
XLOC_017603	PGSC0003DMG400022953	Pyruvate decarboxylase	2:32668438-32671415	44.4967	18.4295	-1.27168	0.00192034
XLOC_039707	PGSC0003DMG400017550	Glycine-rich protein TomR2	8:49568272-49569432	38.4897	15.8965	-1.27576	0.0047617
XLOC_018177	PGSC0003DMG400004537	Conserved gene of unknown function	2:42845325-42847895	19.7394	8.15218	-1.27582	0.00192034
XLOC_029729	PGSC0003DMG400021831	Inositol-3-phosphate synthase	5:47095009-47099299	56.2488	23.203	-1.27751	0.00192034
XLOC_024100	PGSC0003DMG401019533	Gip1	3:55843780-55845734	54.2994	22.2871	-1.28473	0.0189594
XLOC_022165	PGSC0003DMG400014177	ADP-ribosylation factor GTPase-activating protein AGD1	3:57818472-57831508	10.8339	4.43741	-1.28776	0.00823445
XLOC_016501	PGSC0003DMG400029272	GDSL-like Lipase/Acylhydrolase family protein	12:58220706-58224106	51.491	21.0316	-1.29176	0.00192034
XLOC_019132	PGSC0003DMG400006945	Conserved gene of unknown function	2:26261491-26271479	95.4683	38.3748	-1.31486	0.00192034
XLOC_002259	-	-	1:11769310-11773187	14.7704	5.91947	-1.31917	0.0464981
XLOC_034711	PGSC0003DMG400028517	Conserved gene of unknown function	6:49661302-49665237	13.253	5.29572	-1.32342	0.04509
XLOC_014959	PGSC0003DMG400004647	Cytochrome P450 CYP82E4v2 nicotine demethylase	12:60411416-60419649	34.7269	13.8454	-1.32665	0.0197456
XLOC_004312	PGSC0003DMG400025757	Proline-rich cell wall protein	1:83796792-83799730	17.3588	6.88505	-1.33413	0.0445478
XLOC_000665	PGSC0003DMG400033354	Sn-1 protein	00:35153769-35154299	146.836	57.8381	-1.34412	0.00192034
XLOC_020505	PGSC0003DMG400005038	F-box family protein	3:2193779-2195742	10.6774	4.20545	-1.34422	0.0401142
XLOC_006248	PGSC0003DMG400012763	C-4 sterol methyl oxidase	1:70705182-70708003	39.2608	15.4512	-1.34537	0.00192034
XLOC_044576	CPUORF7	-	9:49751943-49760965	29.9542	11.7644	-1.34833	0.00192034
XLOC_038585	PGSC0003DMG400012517	Serine protease	8:272294-274397	13.475	5.26062	-1.35698	0.010334
XLOC_040021	PGSC0003DMG400012294	Methanol inducible protein	8:55753274-55754847	763.051	295.448	-1.36888	0.00192034
XLOC_022490	PGSC0003DMG400013460	Chlorophyll a-b binding protein 3C, chloroplastic	3:746290-747246	133.458	51.6579	-1.36933	0.00192034
XLOC_015647	PGSC0003DMG400043689	Gene of unknown function	12:18535972-18544081	21.2699	8.17613	-1.37933	0.0157618
XLOC_014967	PGSC0003DMG400005545	GAL83	12:60520921-60559163	59.145	22.6935	-1.38198	0.0232629
XLOC_003966	PGSC0003DMG400002804	USP	1:78074526-78076466	100.129	37.5184	-1.41619	0.00192034
XLOC_004555	PGSC0003DMG400006183	Aquaporin	1:87631163-87632633	20.9163	7.78372	-1.4261	0.0131207
XLOC_003520	PGSC0003DMG400026025	AG-motif binding protein-3	1:70015973-70017193	22.6663	8.24033	-1.45977	0.0181982
XLOC_023935	PGSC0003DMG400018080	Conserved gene of unknown function	3:52957786-52961213	25.8298	9.25393	-1.4809	0.00192034
XLOC_030410	PGSC0003DMG401004120	Auxin-induced protein 5NG4	5:7568009-7571552	76.5319	27.311	-1.48658	0.00192034
XLOC_003244	-	-	1:64277068-64298331	9.5137	3.36122	-1.50102	0.0047617
XLOC_030607	PGSC0003DMG400015054	Dehydration-responsive protein RD22	5:13448790-13450859	112.561	39.572	-1.50816	0.00192034
XLOC_009371	PGSC0003DMG400003235	Nucleobase ascorbate transporter	10:13896388-13901605	9.24397	3.2088	-1.52648	0.021154
XLOC_017130	PGSC0003DMG400015507	Phosphoric diester hydrolase	2:20944374-20947869	10.5884	3.67305	-1.52744	0.0189594
XLOC_041652	IQD16	-	8:56711795-56714521	16.3659	5.66633	-1.5302	0.00192034
XLOC_017765	PGSC0003DMG400002074	Pectinesterase	2:36047855-36053594	62.7075	21.6107	-1.53689	0.0225795
XLOC_016252	PGSC0003DMG400004992	Endo-beta-1,4-glucanase	12:53665575-53670559	25.4434	8.73537	-1.54235	0.0497141
XLOC_002148	-	-	1:7311553-7315422	17.419	5.97586	-1.54344	0.00823445
XLOC_013232	PGSC0003DMG402027395	2-oxoglutarate-dependent dioxygenase	11:43680618-43689241	24.1163	8.06281	-1.58065	0.0252696
XLOC_023392	PGSC0003DMG400018038	Pectinesterase	3:39518972-39522012	10.7326	3.54571	-1.59786	0.0174077
XLOC_036865	PGSC0003DMG400022295	Conserved gene of unknown function	7:55244659-55245205	234.77	77.2141	-1.60431	0.00192034
XLOC_039614	PGSC0003DMG402007615	Sodium/proline symporter	8:47514381-47518067	64.1805	21.099	-1.60496	0.00192034
XLOC_036692	PGSC0003DMG400007070	Polynucleotide kinase-3'-phosphatase	7:52546166-52553290	13.0611	4.29157	-1.6057	0.0204426
XLOC_030371	PGSC0003DMG400022634	Microtubule-associated protein TORTIFOLIA1	5:6593034-6597489	11.2433	3.68989	-1.60741	0.00343436
XLOC_029760	PGSC0003DMG400027118	Abscisic acid receptor PYL4	5:47710524-47711337	31.0491	10.1687	-1.61042	0.00715491
XLOC_037300	PGSC0003DMG400021019	Arginine decarboxylase	7:8740707-8743263	9.20014	2.95039	-1.64075	0.0430796
XLOC_021921	PGSC0003DMG400024478	Calmodulin-binding protein	3:53797292-53801295	29.501	9.38203	-1.65279	0.00343436
XLOC_027558	PGSC0003DMG400010572	RNA-binding region-containing protein	4:48476814-48480455	18.0278	5.71952	-1.65625	0.0131207
XLOC_013022	-	-	11:39037424-39054752	49.6573	15.6414	-1.66664	0.00192034
XLOC_040885	PGSC0003DMG400029948	Conserved gene of unknown function	8:35837229-35838681	10.2679	3.22741	-1.66969	0.0411667
XLOC_041414	PGSC0003DMG400004748	Extensin	8:52527084-52527668	32.3574	10.1321	-1.67517	0.04509
XLOC_006895	PGSC0003DMG400033583	Conserved gene of unknown function	1:82636389-82648269	30.703	9.58201	-1.67998	0.0435605
XLOC_032341	PGSC0003DMG400025276	ATP binding protein	6:37074861-37078278	9.85981	3.06334	-1.68645	0.00715491
XLOC_036821	ENODL9	-	7:54513111-54514562	22.5626	6.87838	-1.71379	0.0112769
XLOC_013495	PGSC0003DMG400002880	Proline-rich protein	12:2714288-2715753	18.3403	5.57174	-1.71882	0.0376127
XLOC_011227	PGSC0003DMG402018787	TAGL12 transcription factor	11:16991732-17007154	72.5417	21.624	-1.74618	0.010334
XLOC_041415	PGSC0003DMG400004747	Extensin	8:52534812-52535501	125.218	37.3211	-1.74639	0.00192034
XLOC_043688	PGSC0003DMG400020909	ATP binding protein	9:5861279-5863808	25.9087	7.65345	-1.75926	0.00192034
XLOC_010028	PGSC0003DMG400040252	Gene of unknown function	10:49774757-49807336	24.1688	7.08292	-1.77073	0.00192034
XLOC_023854	PGSC0003DMG400015156	Conserved gene of unknown function	3:51443476-51446492	49.3684	14.4641	-1.77111	0.00192034
XLOC_025524	-	-	4:43765495-43769175	156.551	44.8006	-1.80504	0.00192034
XLOC_008697	PGSC0003DMG401028252	Beta-fructofuranosidase	10:55838861-55843144	15.2537	4.1143	-1.89044	0.00192034
XLOC_036605	-	-	7:50861390-50881088	12.7483	3.43002	-1.89401	0.0112769
XLOC_001572	-	-	00:34889478-34890142	403.681	106.554	-1.92164	0.0174077
XLOC_014459	PGSC0003DMG400026463	Aquaporin TIP2;3	12:50722189-50723610	60.6433	16.0012	-1.92217	0.00192034
XLOC_011644	PGSC0003DMG400000402	Osmotin	11:38808586-38809602	110.926	29.1285	-1.9291	0.00192034
XLOC_030467	PGSC0003DMG400013516	Polygalacturonase	5:8882391-8885738	32.9883	8.60031	-1.93949	0.00192034
XLOC_000514	PGSC0003DMG400002414	Sn-2 protein	00:27858104-27882869	160.913	41.238	-1.96423	0.00192034
XLOC_012422	PGSC0003DMG400009211	Acyltransferase	11:9161037-9162213	12.1418	3.08913	-1.97471	0.0430796
XLOC_036064	ACO1	-	7:32977277-32979126	46.4857	11.7568	-1.98329	0.00192034
XLOC_026362	PGSC0003DMG400027852	Glucosyltransferase	4:69382807-69385382	10.4776	2.64706	-1.98485	0.0376127
XLOC_037798	PGSC0003DMG400013537	Proline-rich protein	7:41143185-41145190	263.988	65.82	-2.00387	0.00192034
XLOC_002572	PGSC0003DMG400021498	Syntaxin	1:30899557-30931036	24.317	5.80216	-2.0673	0.00601828
XLOC_004423	PGSC0003DMG400025168	Lipid binding protein	1:85660519-85661148	177.955	41.5021	-2.10025	0.00192034
XLOC_020642	PGSC0003DMG400030255	Sn-1 protein	3:6228658-6232687	162.944	35.2136	-2.21017	0.00192034
XLOC_032504	ADH1	-	6:41213847-41216108	199.879	43.1073	-2.21312	0.00192034
XLOC_039830	PGSC0003DMG400004796	Extensin	8:52538826-52539655	78.8777	16.8072	-2.23054	0.00192034
XLOC_024376	PGSC0003DMG400002535	UPF0497 membrane protein 14	3:60178015-60179851	15.2183	3.23189	-2.23536	0.0487934
XLOC_028922	PGSC0003DMG400030982	Polygalacturonase non-catalytic subunit AroGP3	5:8259998-8346965	51.9949	11.0095	-2.23962	0.00192034
XLOC_002369	PGSC0003DMG400014755	Taxane 13-alpha-hydroxylase cytochrome P450	1:17663782-17669292	20.2488	4.13386	-2.29227	0.00192034
XLOC_029542	PGSC0003DMG400005272	Peroxidase 27	5:42500789-42503212	27.8322	5.66908	-2.29557	0.00192034
XLOC_026176	PGSC0003DMG400006394	DNA binding protein	4:65636321-65639047	24.1403	4.81199	-2.32674	0.00192034
XLOC_030530	PGSC0003DMG400016971	Conserved gene of unknown function	5:10874706-10878289	14.9829	2.93078	-2.35396	0.00192034
XLOC_026673	PGSC0003DMG400029452	Disease resistance protein	4:3005149-3007740	24.5665	4.4845	-2.45367	0.00192034
XLOC_001997	CTF7	-	1:3150920-3156724	12.2443	2.23326	-2.45489	0.00192034
XLOC_029020	PGSC0003DMG400016967	Conserved gene of unknown function	5:10902440-10906218	10.3866	1.72443	-2.59053	0.00192034
XLOC_028876	PGSC0003DMG400015605	Cytochrome P450	5:7150717-7153118	16.2538	2.43407	-2.73934	0.00192034
XLOC_017668	PGSC0003DMG400022437	Stem-specific protein TSJT1	2:34171721-34174189	42.2344	6.19945	-2.76821	0.00192034
XLOC_024654	PGSC0003DMG400029505	NRC1	4:2813380-3000924	39.9225	4.91757	-3.02119	0.00192034
XLOC_000363	PGSC0003DMG400023237	Conserved gene of unknown function	00:21167880-21199525	65.8985	8.11537	-3.02152	0.00192034
XLOC_031196	-	-	5:45469317-45489817	21.9015	2.25417	-3.28036	0.00192034
XLOC_041453	PGSC0003DMG400003920	AT-hook DNA-binding protein	8:53424476-53426623	65.1396	5.70929	-3.51215	0.00192034
XLOC_038534	-	-	7:13653129-13683751	13.6929	1.06364	-3.68634	0.00601828
XLOC_013629	PGSC0003DMG400020681	Early nodulin	12:5282777-5286762	208.18	12.1411	-4.09986	0.00192034
XLOC_021799	-	-	3:51492149-51495090	31.5975	1.68865	-4.22587	0.00601828
XLOC_022551	PGSC0003DMG402012812	Origin recognition complex 1b protein	3:1907975-1918492	204.517	9.15576	-4.4814	0.00192034
XLOC_021798	PGSC0003DMG400046688	Gene of unknown function	3:51470169-51483711	249.526	8.44242	-4.88539	0.00192034
XLOC_037956	PGSC0003DMG402015022	Sesquiterpene synthase	7:46154210-46370748	127	2.92448	-5.44051	0.00192034
XLOC_028482	-	-	4:14491157-14491341	127.449	0	-10	0.00192034
XLOC_035327	-	-	6:31214450-31214608	123.732	0	-10	0.0246095
XLOC_007262	-	-	1:19120007-19120229	75.9292	0	-10	0.00192034
XLOC_020377	-	-	2:28873203-28873393	62.8451	0	-10	0.0246095
XLOC_016695	-	-	12:37952931-37953190	55.7223	0	-10	0.00192034
XLOC_001807	-	-	00:43508573-43508809	46.1026	0	-10	0.00192034
XLOC_001834	-	-	00:50389837-50390125	39.1016	0	-10	0.00192034
XLOC_016694	-	-	12:33833981-33834209	34.7631	0	-10	0.00932004
XLOC_035328	-	-	6:31215052-31215425	33.2915	0	-10	0.00192034
XLOC_028476	-	-	4:6511757-6512014	30.3003	0	-10	0.00192034
XLOC_001832	-	-	00:49642813-49643123	29.6842	0	-10	0.00192034
XLOC_001833	-	-	00:49971809-49972107	28.7163	0	-10	0.00192034
XLOC_031551	-	-	5:4573074-4573388	28.1757	0	-10	0.00192034
XLOC_012520	-	-	11:13314095-13315729	25.407	0	-10	0.00192034
XLOC_045107	-	-	9:47219641-47219964	23.2872	0	-10	0.00192034
XLOC_028484	-	-	4:21133489-21133762	22.9322	0	-10	0.0047617
XLOC_038562	-	-	7:44421404-44421770	22.583	0	-10	0.00192034
XLOC_004262	PGSC0003DMG400043736	PR1 protein	1:83241219-83241579	22.4889	0	-10	0.00192034
XLOC_045106	-	-	9:44672519-44672974	19.1828	0	-10	0.00192034
XLOC_016697	-	-	12:46680802-46681076	19.0112	0	-10	0.0246095
XLOC_017315	PGSC0003DMG400039376	Conserved gene of unknown function	2:26295789-26296221	17.6531	0	-10	0.00192034
XLOC_024508	-	-	3:36036636-36036946	17.1812	0	-10	0.00932004
XLOC_010564	-	-	10:26299172-26299537	16.9192	0	-10	0.00192034
XLOC_037263	-	-	7:7383813-7384703	16.8689	0	-10	0.00192034
XLOC_036815	-	-	7:54414459-54424484	16.6432	0	-10	0.00192034
XLOC_016419	PGSC0003DMG400015461	Myb family transcription factor	12:56920754-56922436	16.377	0	-10	0.00192034
XLOC_010563	-	-	10:25489207-25489472	15.9117	0	-10	0.0445478
XLOC_010558	-	-	10:12609666-12610008	14.1529	0	-10	0.00192034
XLOC_001831	-	-	00:48675127-48675462	13.9524	0	-10	0.00715491
XLOC_001756	-	-	00:11702003-11702456	13.9354	0	-10	0.00192034
XLOC_028738	-	-	5:3886330-3887006	13.9319	0	-10	0.00192034
