# Supplementary material for: Differential expression of NBS-LRR-encoding genes in the root transcriptomes of two Solanum phureja genotypes with contrasting resistance to Globodera rostochiensis
Source: BMC Plant Biol. 2017 Dec 28;17(Suppl 2):251. doi: 10.1186/s12870-017-1193-1 (PMC5751396; doi:10.1186/s12870-017-1193-1)
Supplement: Supplementary file 3 — The log2(FC) values and experimental fold changes for DEGs verified with qRT-PCR as well as the primer sequences constructed and used in qRT-PCR. (XLSX 13 kb) [file 12870_2017_1193_MOESM3_ESM.xlsx]

## Sheet: Лист1
Gene	Primers sequences	Product	RNAseq log2(FC)	experimental expression fold change	experimental log2(FC)
PGSC0003DMG400004561	Forward 5'TGGGTATGGTGAGCAAG3'	103	3.68	2.8111	1.49114
	Reverse 5'ATGATCTCGGGCAAGAA3'
PGSC0003DMG400020722*	Forward 5'AGGGCATCCAGTAGAAGGT3'	108	7.5	64.8137	6.01823
	Reverse 5'GTTGTTGGCAAGCACTTGAG3'
PGSC0003DMG402016602*	Forward 5'CCAAGGCACCAATCTC3'	84	5.5	18.5997	4.2172
	Reverse 5'CTTCATTGCGGGACTAC3'
PGSC0003DMG400023288*	Forward 5'CGCTTGGATATGTGTCTCT3'	77	5.91	2.52264	1.33493
	Reverse 5'GCGACCTTGGATGGATTT3'
PGSC0003DMG400005970*	Forward 5'GCACACGACATGCTTTG3'	100	3.67	6.3848	2.67464
	Reverse 5'GGAGGATACGGCAGAAGA3'
PGSC0003DMG400026666*	Forward 5'CAACGCCTCACCAAATTAC3'	100	3.17	2.52	1.33342
	Reverse 5'ATGTTGGACCATTGGGAG3'
PGSC0003DMG402027402	Forward 5'CTTCGTCACTGCCATCAT3'	96	2.03	1.43055	0.516567
	Reverse 5'GTGCAAGAAACTGGTGAAC3'
PGSC0003DMG400018464*	Forward 5'GGTTCGGTTGGTGGTACTT3'	147	2.82	65.16	6.02591
	Reverse 5'CCGCACTCTCTCTTGTTCAT3'
PGSC0003DMG400013308*	Forward 5'GCCTCGTTCCCTTGTCATT3'	112	3.02	4.21342	2.07499
	Reverse 5'CCTGTGCTGATTCCTCCAAA3'
PGSC0003DMG400011517*	Forward 5'TGGTGGTTGATGATGTGTGG3'	102	2.91	3.74793	1.90609
	Reverse 5'GGTTGCGCGTGGTGATAATA3'
*, significant difference
