# Supplementary material for: Differential expression of NBS-LRR-encoding genes in the root transcriptomes of two Solanum phureja genotypes with contrasting resistance to Globodera rostochiensis
Source: BMC Plant Biol. 2017 Dec 28;17(Suppl 2):251. doi: 10.1186/s12870-017-1193-1 (PMC5751396; doi:10.1186/s12870-017-1193-1)
Supplement: Supplementary file 7 — S. phureja mRNAs corresponding to resistance genes predicted in the reference S. tuberosum genome (Jupe et al. [46]). (XLSX 62 kb) [file 12870_2017_1193_MOESM7_ESM.xlsx]

## Sheet: info
resistance_genes		espression levels of pathogene resistance genes across all libraries
	gene	ID of related gene from the reference S. tuberosum genome
	id	transcript ID
	location	locatiol in genome
	description	gene description from PGSD (SPUD)
	Fragments per kilobase per million mapped reads for respective libraries
	sus_cont	S. phureja susceptible genotype - water inoculated
	res_cont	S. phureja resistant genotype - water inoculated
	sus_nem	S. phureja susceptible genotype - nematodeinoculated
	res_nem	S. phureja resistant genotype - nematodeinoculated
	Significance of differential expression between the corresponding libraries; q-value if differential expression was predicted, 'no' otherwise
	sus_cont-res_cont	water inoculated resistant versus water incoluated susceptible plants
	sus_nem-sus_cont	nematode inoculated susceptible versus water inoculated susceptible plants
	res_nem-res_cont	nematode inoculated resistant versus water inoculated resistant plants
	sus_nem-res_nem	nematode inoculated susceptible versus nematode inoculated susceptible plants

## Sheet: resistance_genes
gene	id	location	description	sus_cont	res_cont	sus_nem	res_nem	sus_cont-res_cont	sus_nem-sus_cont	res_nem-res_cont	sus_nem-res_nem
PGSC0003DMG400000815	XLOC_028661	5:2063327-2074818	NBS-coding resistance gene analog	44.853	51.7441	43.728	44.1644	no	no	no	no
PGSC0003DMG400000816	XLOC_028660	5:2063327-2074818	Tospovirus resistance protein A	31.5603	34.6179	30.6431	39.0093	no	no	no	no
PGSC0003DMG400000888	XLOC_011123	11:11191081-11199716	Resistance gene	0	0.119442	0	0.34142	no	no	no	no
PGSC0003DMG400001081	XLOC_037942	7:45785196-45787766	NBS-LRR protein	0.77061	2.84005	3.23277	2.36572	no	no	no	no
PGSC0003DMG400001981	XLOC_010925	11:6044766-6047706	NBS-LRR protein	1.15152	0	1.93267	0.430198	no	no	no	no
PGSC0003DMG400001982	XLOC_010926	11:6049824-6052130	NBS-coding resistance gene analog	3.76036	1.93659	4.81562	0.708861	no	no	no	no
PGSC0003DMG400001983	XLOC_010927	11:6053513-6056533	Disease resistance protein BS2	3.45843	0	5.20443	0	no	no	no	no
PGSC0003DMG400001989	XLOC_012295	11:5842697-5844699	PRF	9.51795	10.2211	13.2711	17.1838	no	no	no	no
PGSC0003DMG400001990	XLOC_012297	11:5863767-5865086	NBS-coding resistance gene analog	0.818095	0.529489	0.961756	0.716177	no	no	no	no
PGSC0003DMG400001992	XLOC_012299	11:5886117-5889498	Disease resistance protein BS2	8.23583	7.19027	10.8934	6.37772	no	no	no	no
PGSC0003DMG400001996	XLOC_012302	11:5923805-5956039	Resistance protein PSH-RGH6	58.1324	70.9906	68.9891	51.205	no	no	no	no
PGSC0003DMG400002217	XLOC_027288	4:31431347-31437204	NBS-LRR resistance protein	3.0648	0	1.37207	0	no	no	no	no
PGSC0003DMG400002275	XLOC_038613	8:814538-876312	Cc-nbs-lrr resistance protein	2.52123	6.37218	3.07718	3.83076	no	no	no	no
PGSC0003DMG400002276	XLOC_038612	8:814538-876312	Conserved gene of unknown function	0.777114	7.76069	3.78136	3.66011	no	no	no	no
PGSC0003DMG400002357	XLOC_030650	5:16044826-16048908	Bacterial spot disease resistance protein 4	0.591703	0.455443	0.48174	0	no	no	no	no
PGSC0003DMG400002427	XLOC_031921	6:11390358-11418752	Bacterial spot disease resistance protein 4	18.0016	10.0769	10.7093	14.3551	no	no	no	no
PGSC0003DMG400002799	XLOC_003973	1:78211067-78215663	TMV resistance protein N	9.07815	9.55301	11.2295	10.0269	no	no	no	no
PGSC0003DMG400002820	XLOC_024534	4:186278-192552	Conserved gene of unknown function	14.7864	15.6001	17.8623	18.3481	no	no	no	no
PGSC0003DMG400002920	XLOC_015206	12:3002412-3006190	RGC1	4.83075	2.84691	6.39419	7.60549	no	no	no	no
PGSC0003DMG400002947	XLOC_025232	4:24976757-24981180	NRC1	33.2576	29.248	36.0498	15.653	no	no	no	0.00715491
PGSC0003DMG400002960	XLOC_027198	4:24957642-24960934	Disease resistance protein BS2	1.05746	4.98825	2.42441	1.80594	no	no	no	no
PGSC0003DMG400002980	XLOC_013223	11:43419399-43602774	Disease resistance protein R3a	0.224964	0.13179	0.125028	0.875466	no	no	no	no
PGSC0003DMG400002982	XLOC_013220	11:43419399-43602774	Potato resistance I2GA-SH23-1	6.35512	4.63879	5.40129	6.49295	no	no	no	no
PGSC0003DMG400003020	XLOC_013221	11:43419399-43602774	Disease resistance protein R3a	0.418759	3.28423	0	1.82981	no	no	no	no
PGSC0003DMG400003353	XLOC_029532	5:41796319-41812956	NBS-LRR resistance protein	4.02199	19.4679	14.6383	20.7048	0.00192034	no	no	no
PGSC0003DMG400003380	XLOC_028795	5:5067834-5356841	Late blight resistance protein homolog R1A-4	4.12077	2.06484	3.06602	1.58469	no	no	no	no
PGSC0003DMG400003445	XLOC_001517	00:32773088-32782759	Disease resistance protein	2.385	2.13224	2.81065	3.8515	no	no	no	no
PGSC0003DMG400004295	XLOC_013680	12:6353384-6356174	NBS-LRR protein	19.0722	20.633	25.7099	16.1324	no	no	no	no
PGSC0003DMG400004296	XLOC_013678	12:6342491-6346342	Disease resistance protein Gpa2	4.80837	7.45809	7.10294	6.41716	no	no	no	no
PGSC0003DMG400004303	XLOC_013679	12:6348542-6349625	NBS-coding resistance gene analog	0	0.817384	0	0	no	no	no	no
PGSC0003DMG400004413	XLOC_043955	9:15685145-15687556	Tm-2 protein	3.98802	2.95229	4.41745	1.74883	no	no	no	no
PGSC0003DMG400004521	XLOC_017014	2:16783206-16784249	Leucine-rich repeat-containing protein	1.08634	1.84708	0	5.62585	no	no	no	no
PGSC0003DMG400004561	XLOC_000568	00:30794490-30800236	Late blight resistance protein Rpi-blb2	0.778697	15.2122	4.37873	13.51	no	no	no	no
PGSC0003DMG400004579	XLOC_014882	12:59455958-59458188	NBS-coding resistance gene analog	8.90704	4.08233	8.46485	4.63995	no	no	no	no
PGSC0003DMG400004756	XLOC_041405	8:52396591-52400308	Disease resistance protein	4.65854	1.40632	6.28306	1.40418	no	no	no	no
PGSC0003DMG400004873	XLOC_032793	6:48982299-48984276	Resistance protein PSH-RGH6	0.429468	0.263114	0.554908	0.413272	no	no	no	no
PGSC0003DMG400004874	XLOC_032792	6:48974505-48977706	Resistance protein PSH-RGH7	1.98936	2.34503	2.63732	1.00326	no	no	no	no
PGSC0003DMG400005046	XLOC_020513	3:2313387-2318149	Conserved gene of unknown function	9.1912	6.34699	8.59157	5.36891	no	no	no	no
PGSC0003DMG400005052	XLOC_020521	3:2502617-2512246	Disease resistance protein RGA3	0.514398	0.606632	1.3953	0.293043	no	no	no	no
PGSC0003DMG400005170	XLOC_034602	6:47385672-47387644	NBS-coding resistance gene analog	1.24656	0.306407	0.834716	0.6657	no	no	no	no
PGSC0003DMG400005172	XLOC_034597	6:47336724-47341011	NBS-coding resistance gene analog	6.68618	12.9289	15.028	4.32546	no	no	no	no
PGSC0003DMG400005173	XLOC_034595	6:47331630-47334710	Tospovirus resistance protein A	5.86132	13.0271	7.63113	7.17324	no	no	no	no
PGSC0003DMG400005174	XLOC_034594	6:47328470-47329736	NBS-coding resistance gene analog	0.608375	0	0	0	no	no	no	no
PGSC0003DMG400005335	XLOC_033519	6:1174055-1180339	Truncated NBS-LRR resistance protein	26.2131	10.0013	23.0323	17.3129	no	no	no	no
PGSC0003DMG400005577	XLOC_024577	4:853085-1032022	NB-ARC domain containing protein	6.88826	3.59625	5.70933	3.79899	no	no	no	no
PGSC0003DMG400005600	XLOC_000625	00:33076355-33078114	NBS-LRR resistance protein	3.79131	3.90726	5.21573	4.64289	no	no	no	no
PGSC0003DMG400005970	XLOC_026623	4:1858430-1862567	Late blight resistance protein	1.92522	37.409	11.9962	27.196	no	no	no	0.0421757
PGSC0003DMG400006003	XLOC_024601	4:1670639-1675331	Nematode resistance	4.34519	4.7692	5.36062	2.1651	no	no	no	no
PGSC0003DMG400006316	XLOC_006087	1:66597398-66601144	NBS-LRR type disease resistance protein	4.05597	4.39871	5.31605	2.41479	no	no	no	no
PGSC0003DMG400006531	XLOC_024724	4:4244945-4247498	SNKR2GH5 protein	0.275089	0.461259	0	0	no	no	no	no
PGSC0003DMG400006533	XLOC_024722	4:4235346-4237869	Rpi protein	2.42783	0.309883	1.1009	0.31598	no	no	no	no
PGSC0003DMG400006573	XLOC_045062	9:60602588-60819341	Tospovirus resistance protein A	15.0148	69.1534	27.1371	60.9942	0.00192034	no	no	no
PGSC0003DMG400006576	XLOC_043344	9:60863948-60906055	Tospovirus resistance protein A	7.39192	8.42558	6.45665	6.97116	no	no	no	no
PGSC0003DMG400006769	XLOC_003269	1:64744651-64752048	Leucine-rich repeat containing protein	10.099	7.71336	13.8766	10.1178	no	no	no	no
PGSC0003DMG400006785	XLOC_003294	1:65253346-65260522	CC-NBS-LRR resistance protein	6.84483	3.32919	6.35134	2.75912	no	no	no	no
PGSC0003DMG400006800	XLOC_003319	1:65780452-65783901	NBS-LRR protein	8.07327	7.21698	5.55168	16.0137	no	no	no	no
PGSC0003DMG400007344	XLOC_011621	11:38087017-38091006	Disease resistance protein R3a	0.451267	0.939384	0.679692	0.739541	no	no	no	no
PGSC0003DMG400007385	XLOC_039416	8:40893019-40896495	CC-NB-LRR protein	0.232732	0	0.135268	0	no	no	no	no
PGSC0003DMG400007469	XLOC_026586	4:778133-783951	NRC1	2.25093	1.23122	0.462617	1.40233	no	no	no	no
PGSC0003DMG400007605	XLOC_012293	11:5762512-5767391	NBS-LRR protein	0.353842	0	1.24581	2.77072	no	no	no	no
PGSC0003DMG400007606	XLOC_012294	11:5774169-5775654	Disease resistance protein	3.1515	0	0.729481	0.571966	no	no	no	no
PGSC0003DMG400007869	XLOC_015117	12:1672414-1790501	RGC1	1.96427	0.553584	0.340961	2.03565	no	no	no	no
PGSC0003DMG400007999	XLOC_026331	4:68763273-68766986	Nbs-lrr resistance protein	209.694	179.883	189.484	175.088	no	no	no	no
PGSC0003DMG400008292	XLOC_017480	2:29966568-29971740	NBS-LRR resistance protein	3.00586	3.58312	5.35271	2.88756	no	no	no	no
PGSC0003DMG400008306	XLOC_019337	2:29910063-29912916	Nbs-lrr resistance protein	1.5942	1.20865	2.0334	0.997567	no	no	no	no
PGSC0003DMG400008394	XLOC_010132	10:53127162-53155517	Cc-nbs-lrr resistance protein	13.4372	20.1163	21.0515	19.1974	no	no	no	no
PGSC0003DMG400008449	XLOC_031376	5:49687692-49688942	NBS-LRR resistance protein	2.60446	2.96403	2.19442	1.3935	no	no	no	no
PGSC0003DMG400008588	XLOC_044474	9:46312334-46316463	Disease resistance protein RGA4	5.97644	6.34541	5.84974	4.73776	no	no	no	no
PGSC0003DMG400008595	XLOC_008524	10:52690612-52695919	Cc-nbs-lrr resistance protein	2.10487	9.06617	6.29603	5.77671	no	no	no	no
PGSC0003DMG400008596	XLOC_008523	10:52682204-52688781	Cc-nbs-lrr resistance protein	0.428693	0.867907	2.30386	0	no	no	no	no
PGSC0003DMG400009307	XLOC_041245	8:48553401-48561695	Blight resistance protein T118	6.54456	2.35787	6.24111	5.60602	no	no	no	no
PGSC0003DMG400009324	XLOC_039657	8:48597716-48602017	Disease resistance protein RGA4	2.60887	2.26102	4.6517	3.4759	no	no	no	no
PGSC0003DMG400009455	XLOC_012933	11:35580282-35615832	Disease resistance protein R3a	4.51855	7.56305	8.27164	5.15059	no	no	no	no
PGSC0003DMG400009633	XLOC_000360	00:20924779-20930624	N protein	0.393865	5.15263	1.98418	3.56753	no	no	no	no
PGSC0003DMG400009635	XLOC_000362	00:20989993-20992540	Gene of unknown function	0.384022	35.7611	15.6241	30.0644	no	no	no	no
PGSC0003DMG400009686	XLOC_031834	6:6553331-6555332	Bacterial spot disease resistance protein 4	3.39809	6.73185	4.75556	6.21416	no	no	no	no
PGSC0003DMG400010287	XLOC_042824	9:49910732-49917963	Conserved gene of unknown function	0.783854	0.77575	0.5992	0.659058	no	no	no	no
PGSC0003DMG400010527	XLOC_025645	4:49661440-49673398	Nematode resistance	3.4656	4.01814	6.28187	4.92176	no	no	no	no
PGSC0003DMG400010612	XLOC_028174	4:66884435-66890076	HJTR2GH1 protein	0.493227	0.110163	0.657422	0.138968	no	no	no	no
PGSC0003DMG400010895	XLOC_031661	6:1497074-1503845	Late blight resistance protein Rpi-blb2	16.2233	17.0022	17.5241	20.2646	no	no	no	no
PGSC0003DMG400010944	XLOC_010124	10:52798039-52799228	Cc-nbs-lrr resistance protein	0.717849	1.55477	0.781485	0.827649	no	no	no	no
PGSC0003DMG400010946	XLOC_024808	4:6051698-6052625	EDNR2GH3 protein	0.734102	7.75681	1.94546	0.81376	no	no	no	no
PGSC0003DMG400011045	XLOC_010145	10:53376979-53380852	Cc-nbs-lrr resistance protein	0.103776	0	0.134087	0	no	no	no	no
PGSC0003DMG400011109	XLOC_008558	10:53614605-53615847	CC-NBS-LRR resistance protein	0.255692	2.04033	0	2.55722	no	no	no	no
PGSC0003DMG400011111	XLOC_008555	10:53500453-53605869	Cc-nbs-lrr resistance protein	13.2707	69.011	32.459	63.8174	0.00192034	0.021883	no	no
PGSC0003DMG400011114	XLOC_008549	10:53500453-53605869	Cc-nbs-lrr resistance protein	0	0.573698	0	0.901106	no	no	no	no
PGSC0003DMG400011193	XLOC_037020	7:1048948-1051903	Tospovirus resistance protein C	10.0874	12.7032	16.5506	6.89086	no	no	no	no
PGSC0003DMG400011517	XLOC_024746	4:4681662-4735981	HJTR2GH1 protein	0.375312	4.32294	2.56631	5.27176	no	no	no	no
PGSC0003DMG400011520	XLOC_024743	4:4681662-4735981	Rpi protein	1.33661	0.200136	0.512832	0.319615	no	no	no	no
PGSC0003DMG400011521	XLOC_024742	4:4675507-4681260	EDNR2GH5 protein	0.387199	0.458639	1.12926	0.578576	no	no	no	no
PGSC0003DMG400011523	XLOC_024740	4:4661780-4664969	HJTR2GH1 protein	1.82071	0.312583	3.45552	1.88367	no	no	no	no
PGSC0003DMG400011524	XLOC_024739	4:4654152-4655118	EDNR2GH3 protein	0.696543	0	0	0	no	no	no	no
PGSC0003DMG400011525	XLOC_024738	4:4648569-4651089	EDNR2GH4 protein	0.508236	0	1.2021	0	no	no	no	no
PGSC0003DMG400011527	XLOC_024735	4:4638610-4641193	SNKR2GH5 protein	3.21088	0.227721	1.8173	0	no	no	no	no
PGSC0003DMG400011528	XLOC_024733	4:4632842-4635398	R2	1.48655	0	0.598187	0	no	no	no	no
PGSC0003DMG400011529	XLOC_024732	4:4613729-4616260	R2	0.8584	0	0	0	no	no	no	no
PGSC0003DMG400011809	XLOC_016957	2:13981158-13983455	Disease resistance protein BS2	2.222	0.829748	1.67166	1.10834	no	no	no	no
PGSC0003DMG400011898	XLOC_045065	9:60863948-60906055	Tospovirus resistance protein B	1.64338	3.66233	4.10829	3.16558	no	no	no	no
PGSC0003DMG400011900	XLOC_043351	9:60863948-60906055	Tospovirus resistance protein B	2.56078	8.4556	3.59593	13.5043	no	no	no	no
PGSC0003DMG400011906	XLOC_043357	9:60961372-60967756	Tospovirus resistance protein D	1.76008	2.62104	5.2351	1.36262	no	no	no	no
PGSC0003DMG400011920	XLOC_024801	4:5827811-5830496	SNKR2GH5 protein	1.39511	1.98653	1.53074	5.62616	no	no	no	no
PGSC0003DMG400011924	XLOC_024805	4:5922815-5929836	SNKR2GH2 protein	0.535275	0.212148	0.424979	0.672019	no	no	no	no
PGSC0003DMG400011926	XLOC_024807	4:5964922-5968326	Rpi protein	10.9248	22.0641	17.7719	16.8929	0.0483448	no	no	no
PGSC0003DMG400012466	XLOC_040144	8:773508-780723	Conserved gene of unknown function	6.51455	0.907751	1.71642	0.426759	no	no	no	no
PGSC0003DMG400012470	XLOC_040140	8:720936-723973	Conserved gene of unknown function	0	0.288489	0.788523	0	no	no	no	no
PGSC0003DMG400012471	XLOC_040139	8:713140-719726	Conserved gene of unknown function	7.51491	13.3168	13.9979	5.29902	no	no	no	no
PGSC0003DMG400012650	XLOC_018793	2:16889188-16891951	TMV resistance protein N	3.69653	1.87608	3.60573	5.11211	no	no	no	no
PGSC0003DMG400012918	XLOC_018749	2:14456376-14461418	Cc-nbs-lrr resistance protein	6.27556	3.62644	8.03814	5.44595	no	no	no	no
PGSC0003DMG400013090	XLOC_016998	2:15866848-15870093	Leucine-rich repeat-containing protein	7.29529	10.31	7.44142	11.7594	no	no	no	no
PGSC0003DMG400013094	XLOC_018779	2:15887637-15891240	Leucine-rich repeat-containing protein	2.11939	1.08993	0.6808	2.65167	no	no	no	no
PGSC0003DMG400013098	XLOC_006721	1:79592843-79598945	TMV resistance protein N	11.3869	20.0323	23.4534	15.7078	no	0.0204426	no	no
PGSC0003DMG400013308	XLOC_010666	11:1198843-1201333	Nbs-lrr resistance protein	1.44868	8.76552	2.76112	0.752661	no	no	no	no
PGSC0003DMG400013486	XLOC_028957	5:9012224-9027206	Disease resistance protein	7.80305	8.01488	6.70321	3.40789	no	no	no	no
PGSC0003DMG400013490	XLOC_028963	5:9139913-9148796	Prf	27.9834	27.1898	33.1852	33.5427	no	no	no	no
PGSC0003DMG400013506	XLOC_030455	5:8619647-8627296	Late blight resistance protein homolog R1B-16	0.455993	0.612784	0.589185	1.20582	no	no	no	no
PGSC0003DMG400013543	XLOC_037789	7:40799504-40808997	NL27	5.19108	6.53857	6.31967	5.42486	no	no	no	no
PGSC0003DMG400013627	XLOC_017874	2:37802515-37808556	Tir-nbs-lrr resistance protein	5.88891	4.71674	3.26708	1.66032	no	no	no	no
PGSC0003DMG400013721	XLOC_040428	8:8464011-8469048	Plant disease resistant protein	11.7793	8.29134	14.2654	9.11977	no	no	no	no
PGSC0003DMG400013736	XLOC_015405	12:6955532-6960815	BED finger-nbs-lrr resistance protein	4.28022	3.13402	4.41316	2.45353	no	no	no	no
PGSC0003DMG400013889	XLOC_013681	12:6357591-6366987	Disease resistance protein Gpa2	25.3012	21.4291	22.9845	24.016	no	no	no	no
PGSC0003DMG400013891	XLOC_013685	12:6415672-6418862	Resistance protein PSH-RGH6	1.4645	3.54185	2.63897	2.01539	no	no	no	no
PGSC0003DMG400013904	XLOC_013683	12:6367677-6370494	Resistance protein PSH-RGH6	0.145711	0.207331	0.357651	0	no	no	no	no
PGSC0003DMG400015128	XLOC_012438	11:9470169-9475267	Leucine-rich repeat-containing protein	62.0836	38.0918	25.4385	25.5586	no	no	no	no
PGSC0003DMG400015681	XLOC_010700	11:1844034-1849454	Resistance gene	0.70592	7.12943	3.81591	9.68487	no	no	no	no
PGSC0003DMG400015693	XLOC_010682	11:1519216-1843745	Resistance gene	73.0298	60.5582	104.296	78.4856	no	no	no	no
PGSC0003DMG400016372	XLOC_004805	1:3589209-3593472	Resistance protein PSH-RGH7	5.55458	15.0355	11.9547	17.9108	no	no	no	no
PGSC0003DMG400016600	XLOC_045061	9:60602588-60819341	Tospovirus resistance protein E	0	0.552672	0.125278	2.15911	no	no	no	no
PGSC0003DMG400016656	XLOC_034145	6:34299293-34301658	Disease resistance protein	1.35601	2.89355	0.682934	0.61708	no	no	no	no
PGSC0003DMG400016823	XLOC_008334	10:48198174-48201992	Nucleotide binding site-leucine rich repeat protein	3.55114	1.11909	2.22435	3.42792	no	no	no	no
PGSC0003DMG400017060	XLOC_041242	8:48525936-48529479	Disease resistance protein RGA1	0.520964	0.195651	0.159839	0	no	no	no	no
PGSC0003DMG400017061	XLOC_041241	8:48520296-48521175	Blight resistance protein SH10	0	0.802361	0.728599	0	no	no	no	no
PGSC0003DMG400017062	XLOC_041240	8:48498365-48504160	Disease resistance protein RGA1	0.183577	0	0.486503	0.257621	no	no	no	no
PGSC0003DMG400017085	XLOC_024576	4:853085-1032022	NRC1	0	0	4.41273	0	no	no	no	no
PGSC0003DMG400017086	XLOC_024575	4:853085-1032022	Disease resistance protein	92.8401	133.025	116.281	72.9489	no	no	0.0391226	no
PGSC0003DMG400017146	XLOC_044906	9:56983605-56993036	NBS-LRR resistance protein RGH1	2.82278	4.01918	3.9123	3.3271	no	no	no	no
PGSC0003DMG400017317	XLOC_038146	7:50464163-50468668	Nematode resistance	16.7627	4.33424	11.1505	5.20328	no	no	no	no
PGSC0003DMG400017666	XLOC_042648	9:43630905-43638982	Disease resistance protein I2C-5	0.0953237	0.664197	1.29041	0.506985	no	no	no	no
PGSC0003DMG400018216	XLOC_006716	1:79507166-79515294	TMV resistance protein N	17.7204	34.2048	21.207	17.9054	no	no	no	no
PGSC0003DMG400018256	XLOC_004043	1:79498624-79503206	TMV resistance protein N	0.814459	0.79203	0.542809	0.829776	no	no	no	no
PGSC0003DMG400018428	XLOC_030272	5:4588935-4618405	Bacterial spot disease resistance protein 4	0.594779	7.88121	2.14359	4.5929	no	no	no	no
PGSC0003DMG400018429	XLOC_030271	5:4588935-4618405	Bacterial spot disease resistance protein 4	0.214676	6.15047	1.34876	4.41369	no	no	no	no
PGSC0003DMG400018441	XLOC_030285	5:4799611-4804074	Late blight resistance protein	0.785682	20.5231	7.38515	18.8363	no	no	no	0.0319925
PGSC0003DMG400018442	XLOC_030286	5:4835504-4843837	Late blight resistance protein	3.02238	6.99783	4.4413	4.43096	no	no	no	no
PGSC0003DMG400018461	XLOC_038731	8:3733191-3737741	Resistance gene	2.99103	4.06852	3.2037	4.09856	no	no	no	no
PGSC0003DMG400018463	XLOC_038733	8:3750497-3763701	Disease resistance protein	0.166916	0	0	0.258	no	no	no	no
PGSC0003DMG400018464	XLOC_040269	8:3750497-3763701	Disease resistance protein	6.67618	55.7809	23.3332	40.4988	0.00192034	0.00192034	no	no
PGSC0003DMG400018570	XLOC_011854	11:42715937-42719940	Disease resistance protein R3a	2.27534	3.32454	4.65515	2.21987	no	no	no	no
PGSC0003DMG400018572	XLOC_011855	11:42728186-42733523	Disease resistance protein I2C-5	6.4199	13.8839	11.7142	9.58785	no	no	no	no
PGSC0003DMG400018573	XLOC_011856	11:42734064-42734607	Disease resistance protein R3a	5.2719	1.59699	2.07371	3.89486	no	no	no	no
PGSC0003DMG400018619	XLOC_028995	5:10091267-10095994	Tospovirus resistance protein B	5.91676	4.53268	4.40885	3.95681	no	no	no	no
PGSC0003DMG400018693	XLOC_011862	11:42739781-42887697	Disease resistance protein I2	0.539776	0.600284	0.410936	0	no	no	no	no
PGSC0003DMG400018903	XLOC_015500	12:10606347-10622662	Cc-nbs-lrr resistance protein	6.18858	8.85735	7.86911	7.7834	no	no	no	no
PGSC0003DMG400018954	XLOC_044455	9:45529846-45536832	Late blight resistance protein Rpi-blb2	0.261119	0.639897	0.303548	2.8258	no	no	no	no
PGSC0003DMG400019083	XLOC_001575	00:34968808-34973147	Conserved gene of unknown function	15.9292	6.12333	11.8731	11.3389	no	no	no	no
PGSC0003DMG400019418	XLOC_009284	10:6739777-6745647	Cc-nbs-lrr resistance protein	10.4298	18.7736	22.3534	16.9974	no	no	no	no
PGSC0003DMG400019627	XLOC_011750	11:40871862-40875854	Disease resistance protein Gpa2	3.45654	9.78305	10.3204	9.69057	no	no	no	no
PGSC0003DMG400019732	XLOC_026953	4:9333593-9541969	Disease resistance protein	25.5044	5.82909	25.3123	8.96111	no	no	no	no
PGSC0003DMG400019740	XLOC_024975	4:9333593-9541969	Disease resistance protein	6.40579	14.9507	8.85449	8.05224	no	no	no	no
PGSC0003DMG400019741	XLOC_024974	4:9333593-9541969	NRC1	76.7339	63.0577	76.8156	37.7922	no	no	no	no
PGSC0003DMG400019803	XLOC_041204	8:47729714-47731584	NBS-LRR resistance protein	19.0078	18.4558	29.9219	11.6841	no	no	no	no
PGSC0003DMG400019804	XLOC_041205	8:47745327-47750408	Disease resistance protein RGA2	0	0.155681	0	0.593782	no	no	no	no
PGSC0003DMG400019900	XLOC_018659	2:9112458-9117400	Disease resistance protein RGA4	5.22439	7.59436	9.72864	12.9573	no	no	no	no
PGSC0003DMG400019913	XLOC_042187	9:15392681-15395701	Tm-2	10.8072	5.31986	10.6922	7.29504	no	no	no	no
PGSC0003DMG400019915	XLOC_042189	9:15451998-15453009	Tm-2	2.02928	2.35853	1.41989	1.8308	no	no	no	no
PGSC0003DMG400019970	XLOC_001884	1:524772-526943	RGC1	19.4559	19.3223	13.33	18.4556	no	no	no	no
PGSC0003DMG400020580	XLOC_043270	9:59698705-59724208	Tir-nbs-lrr resistance protein	0	4.33136	1.17986	5.50674	no	no	no	no
PGSC0003DMG400020584	XLOC_043274	9:59740320-59742918	Rpi-vnt1	1.17589	0.45259	2.33403	0	no	no	no	no
PGSC0003DMG400020586	XLOC_045019	9:59547254-59548142	Late blight resistance protein	1.07126	0	0	0	no	no	no	no
PGSC0003DMG400020587	XLOC_045021	9:59558443-59561423	Rpi-vnt1	3.71943	13.1641	7.74042	11.5121	no	no	no	no
PGSC0003DMG400020722	XLOC_004057	1:79663362-79670378	TMV resistance protein N	1.3364	22.078	7.20098	26.2355	no	no	no	0.021154
PGSC0003DMG400020732	XLOC_033505	6:968328-972562	NBS-LRR resistance protein	0.349115	0.320148	0.744012	0.201257	no	no	no	no
PGSC0003DMG400020735	XLOC_033506	6:992197-995631	Root-knot nematode resistance protein	0.179	0.337852	0.330728	0.70053	no	no	no	no
PGSC0003DMG400020736	XLOC_033507	6:998607-1002369	Late blight resistance protein Rpi-blb2	0.90186	2.29699	2.26416	4.06597	no	no	no	no
PGSC0003DMG400020740	XLOC_033512	6:1026303-1071572	NBS-LRR resistance protein	0.864634	0.241089	1.27844	1.06782	no	no	no	no
PGSC0003DMG400020741	XLOC_033513	6:1026303-1071572	Late blight resistance protein Rpi-blb2	2.12548	0	2.33735	1.31036	no	no	no	no
PGSC0003DMG400020749	XLOC_033515	6:1026303-1071572	NBS-LRR resistance protein	14.195	5.96898	12.4339	6.27126	no	no	no	no
PGSC0003DMG400020851	XLOC_033626	6:3986257-3991562	Tospovirus resistance protein D	14.9673	23.8781	23.0496	18.6822	no	no	no	no
PGSC0003DMG400020872	XLOC_005048	1:14181937-14184386	Tospovirus resistance protein C	2.92896	0.90059	0.818578	0.366189	no	no	no	no
PGSC0003DMG400020935	XLOC_025161	4:21192455-21196161	Tir-nbs-lrr resistance protein	0.945953	9.40273	4.43765	1.54782	no	no	no	no
PGSC0003DMG400021098	XLOC_019319	2:29536748-29539812	Nbs-lrr resistance protein	11.1501	10.0175	11.1743	10.3115	no	no	no	no
PGSC0003DMG400021169	XLOC_017452	2:29562810-29565198	Disease resistance protein	0.938685	2.00724	2.85952	1.75963	no	no	no	no
PGSC0003DMG400021469	XLOC_017050	2:18236415-18239848	Nbs-lrr resistance protein	11.4687	17.2341	21.5469	24.9984	no	no	no	no
PGSC0003DMG400021477	XLOC_017034	2:17659024-17664191	Cc-nbs-lrr resistance protein	24.969	38.5693	46.2738	34.2246	no	no	no	no
PGSC0003DMG400021779	XLOC_029169	5:18338664-18342003	Cc-nbs-lrr resistance protein	0.496925	2.38467	0.538247	0.187725	no	no	no	no
PGSC0003DMG400021861	XLOC_007492	10:3594647-3599203	NRC1	17.0848	23.542	22.7953	15.7864	no	no	no	no
PGSC0003DMG400021862	XLOC_007493	10:3601522-3604585	Disease resistance protein	3.13663	3.26541	8.24141	4.17961	no	no	no	no
PGSC0003DMG400021863	XLOC_007494	10:3607426-3611298	Nucleotide binding site-leucine rich repeat protein	9.77552	10.6388	14.7981	7.11754	no	no	no	no
PGSC0003DMG400021887	XLOC_000288	00:17592775-17599321	Bacterial spot disease resistance protein 4	0.622278	0.797941	0.880439	0.921838	no	no	no	no
PGSC0003DMG400021948	XLOC_009928	10:46667538-46672082	Cc-nbs-lrr resistance protein	3.77022	4.36089	1.70426	3.90619	no	no	no	no
PGSC0003DMG400021986	XLOC_033500	6:833030-940822	Late blight resistance protein Rpi-blb2	1.36113	1.33833	1.3011	0.828874	no	no	no	no
PGSC0003DMG400021987	XLOC_033499	6:833030-940822	Late blight resistance protein Rpi-blb2	0.561736	2.32655	2.06882	3.44294	no	no	no	no
PGSC0003DMG400022699	XLOC_004861	1:5082575-5094031	Resistance gene	6.00678	8.39708	10.546	9.06816	no	no	no	no
PGSC0003DMG400022785	XLOC_001883	1:519405-522921	Resistance protein PSH-RGH6	0.982646	0.634517	2.38237	0.397542	no	no	no	no
PGSC0003DMG400023062	XLOC_028800	5:5469502-5473373	Disease resistance protein	0.39928	1.09884	0.467132	0.900528	no	no	no	no
PGSC0003DMG400023249	XLOC_031866	6:8420611-8422750	NBS-LRR resistance protein	0.667875	5.99217	2.45567	1.59519	no	no	no	no
PGSC0003DMG400023250	XLOC_031864	6:8393908-8398459	NBS-LRR resistance protein	1.09808	0	0.579285	0.761261	no	no	no	no
PGSC0003DMG400023253	XLOC_031863	6:8391418-8393378	NBS-LRR resistance protein	0	0.409221	0	0.424256	no	no	no	no
PGSC0003DMG400023273	XLOC_024795	4:5708304-5710291	HJTR2GH1 protein	1.72779	0.523277	1.19455	0	no	no	no	no
PGSC0003DMG400023288	XLOC_024793	4:5615158-5649715	Rpi protein	0.179253	16.4376	3.93736	15.2645	no	no	no	no
PGSC0003DMG400023645	XLOC_024888	4:7872576-7875159	Disease resistance protein BS2	0	0.450519	0.314327	0	no	no	no	no
PGSC0003DMG400024055	XLOC_005727	1:55163139-55169854	Nematode resistance	8.88342	13.1968	15.1329	10.1805	no	no	no	no
PGSC0003DMG400024202	XLOC_037258	7:7146503-7149035	Disease resistance protein BS2	2.77997	4.36997	2.94329	3.24082	no	no	no	no
PGSC0003DMG400024203	XLOC_037257	7:7141500-7144579	Disease resistance protein BS2	4.64238	2.97874	3.82723	2.16924	no	no	no	no
PGSC0003DMG400024231	XLOC_025177	4:22035624-22038557	EDNR2GH7 protein	5.68656	1.76465	3.75264	3.51733	no	no	no	no
PGSC0003DMG400024337	XLOC_020927	3:21174995-21177833	Hero resistance protein 2 homologue	0.39109	0.46482	0.301788	0.63923	no	no	no	no
PGSC0003DMG400024363	XLOC_045014	9:59504960-59507939	Rpi-vnt1	2.55216	7.02369	3.87821	4.10834	no	no	no	no
PGSC0003DMG400024365	XLOC_045016	9:59513086-59514739	Rpi-vnt1	2.81041	7.49022	3.67598	7.72572	no	no	no	no
PGSC0003DMG400024366	XLOC_045017	9:59518315-59519194	Rpi-vnt1	5.29707	7.76757	2.81235	2.18868	no	no	no	no
PGSC0003DMG400024429	XLOC_001402	00:28002455-28006250	NBS-coding resistance gene analog	17.0964	12.8656	20.8995	9.64366	no	no	no	0.00715491
PGSC0003DMG400024430	XLOC_001403	00:28008894-28010511	Disease resistance protein BS2	0	0.71351	0	1.03709	no	no	no	no
PGSC0003DMG400025099	XLOC_028635	5:1500544-1506500	PRF	16.3688	12.9858	20.0332	14.1874	no	no	no	no
PGSC0003DMG400025259	XLOC_003342	1:66306350-66310538	NBS-LRR type disease resistance protein	9.35123	7.47293	12.7905	7.69512	no	no	no	no
PGSC0003DMG400025511	XLOC_031665	6:1554557-1559912	Plant resistance protein	0.474929	1.12309	1.03657	1.80218	no	no	no	no
PGSC0003DMG400025512	XLOC_031664	6:1547164-1550962	Late blight resistance protein Rpi-blb2	1.79802	1.2803	2.28174	0.738701	no	no	no	no
PGSC0003DMG400025545	XLOC_028790	5:5067834-5356841	Late blight resistance protein homolog R1B-23	5.20818	3.97951	4.23158	3.97828	no	no	no	no
PGSC0003DMG400025611	XLOC_028810	5:5721906-5732218	Disease resistance protein	7.20678	13.3558	14.2243	11.1491	no	no	no	no
PGSC0003DMG400026104	XLOC_032713	6:46700194-46889049	NBS-coding resistance gene protein	0	3.29683	1.34348	1.50142	no	no	no	no
PGSC0003DMG400026161	XLOC_038009	7:47641290-47645024	NBS-LRR type disease resistance protein	1.16647	1.15948	0.532665	0.554844	no	no	no	no
PGSC0003DMG400026187	XLOC_036439	7:47653512-47657896	Nbs-lrr resistance protein	20.5627	16.0748	18.8883	14.2383	no	no	no	no
PGSC0003DMG400026433	XLOC_045004	9:59404801-59409103	ATP binding protein	0	1.38292	5.06152	7.32434	no	no	no	no
PGSC0003DMG400026573	XLOC_042166	9:13312949-13314454	Resistance protein PSH-RGH6	0.204014	1.80142	1.73879	1.47721	no	no	no	no
PGSC0003DMG400026666	XLOC_008283	10:45892369-45899734	Cc-nbs-lrr resistance protein	1.53412	14.955	2.76049	7.82911	no	no	no	no
PGSC0003DMG400027325	XLOC_012219	11:4368458-4371158	BED finger-nbs-lrr resistance protein	2.32248	1.66453	2.17	0.509524	no	no	no	no
PGSC0003DMG400027377	XLOC_013253	11:44002262-44005983	Disease resistance protein R3a	0.301122	0	1.22222	0.456819	no	no	no	no
PGSC0003DMG400027407	XLOC_011919	11:43896815-43991338	Plant disease resistant protein	86.327	73.0075	82.0168	71.8645	no	no	no	no
PGSC0003DMG400027409	XLOC_011918	11:43896815-43991338	CC-NBS-LRR protein	0.0907531	0	0.632329	0.402403	no	no	no	no
PGSC0003DMG400027797	XLOC_011080	11:9730444-9736116	TIR-NBS-LRR disease resistance	9.61794	7.80532	12.0266	4.67076	no	no	no	no
PGSC0003DMG400027867	XLOC_015454	12:9135946-9138668	Resistance protein PSH-RGH7	11.8485	5.00541	8.36653	3.80717	no	no	no	no
PGSC0003DMG400028001	XLOC_010126	10:52869153-52874129	Cc-nbs-lrr resistance protein	1.96925	2.27607	2.95081	2.21939	no	no	no	no
PGSC0003DMG400028081	XLOC_001584	00:35376598-35382367	Cc-nbs-lrr resistance protein	5.1507	1.52027	3.30433	4.00292	no	no	no	no
PGSC0003DMG400028339	XLOC_030018	5:138220-148631	Late blight resistance protein	1.11312	2.19078	2.9715	3.56365	no	no	no	no
PGSC0003DMG400029220	XLOC_034092	6:31326458-31330409	Tospovirus resistance protein A	1.51605	27.7077	8.43356	12.7793	0.0189594	no	0.0131207	no
PGSC0003DMG400029313	XLOC_016451	12:57509848-57513256	R2 protein	0.174354	0.720349	0.597618	0.721949	no	no	no	no
PGSC0003DMG400029344	XLOC_014831	12:58562368-58567078	Disease resistance protein RPP13	2.19913	3.51984	3.34252	0.611761	no	no	no	no
PGSC0003DMG400029405	XLOC_014755	12:57474534-57477976	Disease resistance protein RPM1	0.333533	0.2334	0.159779	0.191139	no	no	no	no
PGSC0003DMG400029415	XLOC_014744	12:57288988-57294153	Nematode resistance protein	10.1863	10.3209	13.6224	8.425	no	no	no	no
PGSC0003DMG400029457	XLOC_026671	4:2813380-3000924	Hero resistance protein	3.07032	0	2.79882	0.659606	no	no	no	no
PGSC0003DMG400029460	XLOC_026670	4:2813380-3000924	Hero resistance protein	2.38352	0.812533	1.85372	1.2207	no	no	no	no
PGSC0003DMG400029462	XLOC_026668	4:2813380-3000924	Hero resistance protein 1 homologue	4.93744	0.277	3.27664	0.792318	no	no	no	no
PGSC0003DMG400029504	XLOC_024656	4:3034728-3039439	Hero resistance protein	12.4045	0.5029	10.2423	0.626096	no	no	no	no
PGSC0003DMG400029505	XLOC_024654	4:2813380-3000924	NRC1	108.173	32.1723	119.768	14.7527	0.00192034	no	no	0.00192034
PGSC0003DMG400029506	XLOC_026672	4:2813380-3000924	Hero resistance protein	3.30321	1.06229	3.6549	0.50517	no	no	no	no
PGSC0003DMG400029586	XLOC_041106	8:45048299-45050959	Resistance protein PSH-RGH6	0.590845	1.80259	2.08586	1.06954	no	no	no	no
PGSC0003DMG400029590	XLOC_041112	8:45109421-45112961	Disease resistance protein RGA3	0.206852	0.149338	0	0.473055	no	no	no	no
PGSC0003DMG400030045	XLOC_025156	4:20808120-20809555	EDNR2GH5 protein	0	1.1587	0	0	no	no	no	no
PGSC0003DMG400030238	XLOC_013263	11:44126055-44177577	CC-NBS-LRR protein	2.22884	4.30259	1.19658	1.98384	no	no	no	no
PGSC0003DMG400030239	XLOC_013262	11:44126055-44177577	CC-NBS-LRR protein	8.25078	15.3379	9.71645	13.3948	no	no	no	no
PGSC0003DMG400030267	XLOC_000497	00:26805836-26809975	Bacterial spot disease resistance protein 4	6.04623	0.6269	6.90011	2.46367	no	no	no	no
PGSC0003DMG400030855	XLOC_039640	8:48131775-48135560	Disease resistance protein RGA1	9.66135	4.9389	9.67233	5.90649	no	no	no	no
PGSC0003DMG400030856	XLOC_039641	8:48138315-48143310	NBS-LRR resistance protein	0	2.55113	1.78249	4.66067	no	no	no	no
PGSC0003DMG400031185	XLOC_012585	11:16499750-16503430	Tospovirus resistance protein C	7.64783	18.686	15.2976	11.4095	no	no	no	no
PGSC0003DMG400031318	XLOC_034573	6:46918569-46923865	Tir-nbs-lrr resistance protein	1.7142	1.62421	4.90633	5.81149	no	no	no	no
PGSC0003DMG400031405	XLOC_009622	10:30093735-30097792	NRC1	73.0401	73.2319	93.9558	50.4901	no	no	no	0.00192034
PGSC0003DMG400031477	XLOC_010680	11:1506271-1506867	TMV resistance protein N	0.67677	4.40279	5.89462	9.80061	no	no	no	no
PGSC0003DMG400031521	XLOC_043294	9:60086973-60090937	Tospovirus resistance protein B	0.151247	0	0	0	no	no	no	no
PGSC0003DMG400031878	XLOC_033504	6:833030-940822	NBS-LRR resistance protein	4.01625	1.96602	5.46766	1.18804	no	no	no	no
PGSC0003DMG400032572	XLOC_026760	4:4873070-4875861	EDNR2GH7 protein	1.8511	1.97351	3.07046	1.36049	no	no	no	no
PGSC0003DMG400032576	XLOC_026757	4:4836547-4839324	Rpi protein	1.24207	1.90086	0.827814	0.686172	no	no	no	no
PGSC0003DMG400032578	XLOC_024751	4:4758162-4759403	HJTR2GH1 protein	0.255938	0	0.426766	0	no	no	no	no
PGSC0003DMG400032581	XLOC_024749	4:4741722-4743110	EDNR2GH5 protein	0	0.393974	0.415447	0	no	no	no	no
PGSC0003DMG400032582	XLOC_024748	4:4738696-4741385	HJTR2GH1 protein	0.260035	0.725203	0.857126	1.30022	no	no	no	no
PGSC0003DMG400032584	XLOC_024747	4:4681662-4735981	R2 late blight resistance protein	0	0.879744	0	0	no	no	no	no
PGSC0003DMG400033131	XLOC_034608	6:47534999-47537661	Tospovirus resistance protein E	0	5.50935	1.51434	5.95872	no	no	no	no
PGSC0003DMG400033151	XLOC_034607	6:47456296-47457103	NBS-coding resistance gene analog	0	0.773404	2.44667	0	no	no	no	no
PGSC0003DMG400033153	XLOC_034605	6:47442767-47445315	Tospovirus resistance protein C	4.96652	3.02711	6.4614	4.85866	no	no	no	no
PGSC0003DMG400033160	XLOC_001418	00:28367710-28369596	TMV resistance protein N	0.945239	3.58452	2.21134	2.12522	no	no	no	no
PGSC0003DMG400033161	XLOC_001419	00:28376008-28392634	NL25	0	6.2325	7.01699	0	no	no	no	no
PGSC0003DMG400033334	XLOC_012971	11:37644262-37650835	Bacterial spot disease resistance protein 4	26.0272	11.6416	29.2317	18.4192	0.0464981	no	no	no
PGSC0003DMG400038020	XLOC_037016	7:1023874-1026607	Disease resistance protein BS2	9.17873	5.92089	4.74167	3.32974	no	no	no	no
PGSC0003DMG400041458	XLOC_026972	4:10009691-10036212	Leucine-rich repeat containing protein	11.3744	9.64549	14.4463	6.74996	no	no	no	no
PGSC0003DMG400042937	XLOC_041105	8:45034026-45047043	Resistance protein PSH-RGH6	1.15887	0.639442	1.50468	0	no	no	no	no
PGSC0003DMG400043400	XLOC_022826	3:10462399-10467248	Disease resistance protein RGA2	4.07628	3.50262	6.25527	4.86771	no	no	no	no
PGSC0003DMG400044423	XLOC_012138	11:2710622-2713343	NBS-LRR type disease resistance protein	3.20008	7.13142	3.89907	4.68175	no	no	no	no
PGSC0003DMG400045101	XLOC_016528	12:58615911-58672203	Resistance gene analog NBS7	0	4.53856	13.6875	7.12871	no	no	no	no
PGSC0003DMG401001984	XLOC_010928	11:6067832-6071020	Disease resistance protein BS2	2.09824	2.67256	3.33134	4.06818	no	no	no	no
PGSC0003DMG401002242	XLOC_013841	12:11469802-11470734	Disease resistance protein BS2	1.61416	7.78841	9.90498	5.09793	no	no	no	no
PGSC0003DMG401004423	XLOC_009905	10:46024580-46030865	Cc-nbs-lrr resistance protein	2.43366	3.80734	2.92834	8.51508	no	no	no	no
PGSC0003DMG401005337	XLOC_033518	6:1165927-1167783	Late blight resistance protein Rpi-blb2	4.95133	2.9091	4.47685	2.78832	no	no	no	no
PGSC0003DMG401007871	XLOC_015113	12:1672414-1790501	NBS-LRR protein	7.67299	4.92076	2.12077	11.6926	no	no	no	no
PGSC0003DMG401008349	XLOC_008914	10:58831415-59110225	Cc-nbs-lrr resistance protein	1.55919	1.62247	2.6233	2.51806	no	no	no	no
PGSC0003DMG401009305	XLOC_041250	8:48588511-48596268	Disease resistance protein RGA3	1.11703	2.85984	2.52301	3.90925	no	no	no	no
PGSC0003DMG401010943	XLOC_010122	10:52785968-52791381	Nbs-lrr resistance protein	3.34543	1.35593	0.639591	1.39369	no	no	no	no
PGSC0003DMG401011427	XLOC_008913	10:58831415-59110225	Cc-nbs-lrr resistance protein	1.85338	0.896751	2.69752	1.91247	no	no	no	no
PGSC0003DMG401011526	XLOC_024736	4:4643693-4644317	SNKR2GH2 protein	0	0	1.05349	0	no	no	no	no
PGSC0003DMG401011899	XLOC_043349	9:60863948-60906055	Tospovirus resistance protein B	0	6.8996	0.934882	3.90342	no	no	no	no
PGSC0003DMG401016981	XLOC_010673	11:1390273-1390807	TMV resistance protein N	1.60763	0	0	0	no	no	no	no
PGSC0003DMG401020585	XLOC_045023	9:59566016-59567897	Rpi-vnt1	0.316559	1.67576	0.293335	1.05273	no	no	no	no
PGSC0003DMG401026043	XLOC_006208	1:69673833-69679058	NRC1	1.31393	3.61418	1.72608	0.434963	no	no	no	no
PGSC0003DMG401026432	XLOC_043253	9:59395173-59402540	ATP binding protein	2.24179	3.31633	0	21.9966	no	no	no	no
PGSC0003DMG401026842	XLOC_024587	4:1113615-1347005	NRC1	10.1601	13.9723	18.6806	2.58338	no	no	no	no
PGSC0003DMG401030236	XLOC_013264	11:44178401-44186275	CC-NBS-LRR protein	3.00609	5.60318	2.05683	4.28632	no	no	no	no
PGSC0003DMG401030700	XLOC_037106	7:3003655-3012655	Resistance gene	9.45495	1.06195	8.05941	1.65421	no	no	no	no
PGSC0003DMG402000927	XLOC_037837	7:42570565-42574256	Nucleotide binding site-leucine rich repeat protein	0.346878	0	0	0.268057	no	no	no	no
PGSC0003DMG402001979	XLOC_010923	11:6025474-6029238	Disease resistance protein BS2	12.7948	10.2016	14.9325	16.3266	no	no	no	no
PGSC0003DMG402002428	XLOC_031920	6:11364686-11370690	NL25	3.87739	7.63533	6.64522	12.3898	no	no	no	no
PGSC0003DMG402004425	XLOC_008289	10:46099443-46103892	Cc-nbs-lrr resistance protein	0.548115	0.965445	0.495408	0.980926	no	no	no	no
PGSC0003DMG402004578	XLOC_016568	12:59425050-59452258	Late blight resistance protein homolog R1B-16	5.23744	4.62275	0	16.5241	no	no	no	no
PGSC0003DMG402006288	XLOC_005843	1:60182948-60189236	Tospovirus resistance protein B	0.62538	0.261231	0.285427	0.398371	no	no	no	no
PGSC0003DMG402007871	XLOC_015119	12:1672414-1790501	Disease resistance protein Gpa2	1.51276	1.83131	2.72804	3.17467	no	no	no	no
PGSC0003DMG402008383	XLOC_010144	10:53365620-53370110	Nbs-lrr resistance protein	2.83302	10.263	8.45673	7.57786	no	no	no	no
PGSC0003DMG402009305	XLOC_041249	8:48581278-48583858	Blight resistance protein T118	0.655647	0.30245	0.592145	0	no	no	no	no
PGSC0003DMG402011427	XLOC_008911	10:58831415-59110225	Cc-nbs-lrr resistance protein	0.0756589	0.132915	0.578858	0.167626	no	no	no	no
PGSC0003DMG402016602	XLOC_045058	9:60602588-60819341	Tospovirus resistance protein C	0.567649	39.1882	9.87958	44.153	0.0497141	no	no	no
PGSC0003DMG402016979	XLOC_010671	11:1333728-1339223	Bacterial spot disease resistance protein 4	0.515768	12.4868	2.47908	5.44937	no	no	no	no
PGSC0003DMG402016981	XLOC_010675	11:1407370-1417722	Bacterial spot disease resistance protein 4	10.1117	2.14201	2.881	1.18158	no	no	no	no
PGSC0003DMG402017089	XLOC_026595	4:853085-1032022	NBS-coding resistance gene analog	4.47258	1.94704	2.22864	0.557814	no	no	no	no
PGSC0003DMG402017416	XLOC_036268	7:43077467-43082007	Disease resistance protein; Calcium-binding EF-hand; AAA ATPase	3.74624	7.76497	3.17841	4.97955	no	no	no	no
PGSC0003DMG402018257	XLOC_004041	1:79482155-79487988	Leucine-rich repeat-containing protein	23.8856	23.5574	23.7967	13.7248	no	no	no	no
PGSC0003DMG402018576	XLOC_011859	11:42739781-42887697	Potato late blight resistance protein R3a	10.2202	11.582	14.4665	17.5252	no	no	no	no
PGSC0003DMG402020585	XLOC_045020	9:59551708-59554297	Rpi-vnt1	1.43227	3.11233	1.9162	1.49113	no	no	no	no
PGSC0003DMG402020874	XLOC_005050	1:14207077-14209141	Tospovirus resistance protein E	0.285418	0	2.80023	1.8278	no	no	no	no
PGSC0003DMG402026432	XLOC_045003	9:59395173-59402540	NBS-coding resistance gene protein	0.418217	9.00188	2.67419	8.39939	no	no	no	no
PGSC0003DMG402027371	XLOC_013259	11:44111552-44115133	CC-NBS-LRR protein	15.1283	24.206	24.6264	26.6168	no	no	no	no
PGSC0003DMG402027402	XLOC_013225	11:43419399-43602774	Disease resistance protein R3a	1.74114	10.8688	6.29371	11.4049	no	no	no	no
PGSC0003DMG402029345	XLOC_014829	12:58535605-58554094	Isoform 2 of TMV resistance protein N	41.4908	52.9675	51.6065	41.9552	no	no	no	no
PGSC0003DMG402029995	XLOC_012960	11:37012338-37015859	TMV resistance protein N	7.529	4.57697	6.40703	2.60369	no	no	no	no
PGSC0003DMG402030235	XLOC_013265	11:44214787-44219141	Disease resistance protein R3a	1.6781	3.43322	2.27352	3.3106	no	no	no	no
PGSC0003DMG402030236	XLOC_013260	11:44126055-44177577	CC-NBS-LRR protein	11.1036	12.4547	7.53852	6.02121	no	no	no	no
PGSC0003DMG402032547	XLOC_024752	4:4762374-4765194	HJTR2GH1 protein	4.63961	1.30586	3.02358	2.03436	no	no	no	no
PGSC0003DMG403015877	XLOC_024586	4:1113615-1347005	Disease resistance protein	4.35369	4.70622	5.08374	2.0063	no	no	no	no
PGSC0003DMG403016979	XLOC_010672	11:1340331-1347242	NL27	4.70988	11.0849	4.13059	12.6582	no	no	no	no
PGSC0003DMG403016981	XLOC_010677	11:1425396-1430902	Resistance gene	0.817638	4.68294	1.35245	5.82035	no	no	no	no
PGSC0003DMG403019668	XLOC_011824	11:42240422-42242738	Disease resistance protein R3a	0	0	1.10864	0.910038	no	no	no	no
PGSC0003DMG403020585	XLOC_045018	9:59541618-59544402	Rpi-vnt1	0.796072	4.31346	2.41385	5.2009	no	no	no	no
PGSC0003DMG403026842	XLOC_024578	4:1113615-1347005	NRC1	95.9228	69.3663	95.7931	29.8601	no	no	no	no
PGSC0003DMG404026043	XLOC_003501	1:69682240-69687450	NRC1	0.891616	5.58704	3.61285	4.98913	no	no	no	no
PGSC0003DMG404026432	XLOC_045002	9:59385822-59386293	Tir-nbs-lrr resistance protein	11.5272	23.8205	1.65685	14.3384	no	no	no	no
