# Supplementary material for: Differential expression of NBS-LRR-encoding genes in the root transcriptomes of two Solanum phureja genotypes with contrasting resistance to Globodera rostochiensis
Source: BMC Plant Biol. 2017 Dec 28;17(Suppl 2):251. doi: 10.1186/s12870-017-1193-1 (PMC5751396; doi:10.1186/s12870-017-1193-1)
Supplement: Supplementary file 8 — List of candidate S. phureja NBS-LRR-encoding genes providing resistance to G. rostochiensis. (XLSX 18 kb) [file 12870_2017_1193_MOESM8_ESM.xlsx]

## Sheet: info
resistance_genes		espression levels of pathogene resistance genes across all libraries
	gene	gene name
	description	gene description
	fragments per kilobase per million mapped reads for respective libraries
	sus_cont	S. phureja susceptible genotype- water inoculated
	res_cont	S. phureja resistant genotype- water inoculated
	sus_nem	S. phureja susceptible genotype- nematodeinoculated
	res_nem	S. phureja resistant genotype- nematodeinoculated
	Significance of differential expression between the corresponding libraries; q-value if differential expression was predicted, 'no' otherwise
	sus_cont-res_cont	water inoculated resistant versus water incoluated susceptible plants
	sus_nem-sus_cont	nematode inoculated susceptible versus water inoculated susceptible plants
	res_nem-res_cont	nematode inoculated resistant versus water inoculated resistant plants
	sus_nem-res_nem	nematode inoculated susceptible versus nematode inoculated susceptible plants

## Sheet: resistance_genes
Supplementary Table 5. S. phureja NBS-LRR encoding mRNAs differentially expressed in root transcriptomes of resistant and susceptible varieties
gene ID, ENSEMBL Plant	transcript ID	genome location	function of similar S. tuberosum gene	sus_cont, susceptable water-inoculated	res_cont, resistant water-inoculated	sus_nem, susceptable nematode-inoculated	res_nem, resistant nematode-inoculated	sus_cont versus res_cont	sus_nem versus sus_cont	res_nem versus res_cont	sus_nem versus res_nem
Group 1: no (or small amount of) transcript in transcriptomes of susceptible varieties under both water and nematode inoculation
PGSC0003DMG400011109	XLOC_008558	10:53614605-53615847	CC-NBS-LRR resistance protein	0.255692	2.04033	0	2.55722
PGSC0003DMG400003020	XLOC_013221	11:43419399-43602774	Disease resistance protein R3a	0.418759	3.28423	0	1.82981
Group 2: no (or very small amount of) transcript in water-inoculated transcriptome of S. phureja susceptible genotype and large difference with resistant genotype
PGSC0003DMG401011899	XLOC_043349	9:60863948-60906055	Tospovirus resistance protein B	0	6.8996	0.934882	3.90342
PGSC0003DMG400033131	XLOC_034608	6:47534999-47537661	Tospovirus resistance protein E	0	5.50935	1.51434	5.95872
PGSC0003DMG400030856	XLOC_039641	8:48138315-48143310	NBS-LRR resistance protein	0	2.55113	1.78249	4.66067
PGSC0003DMG400020580	XLOC_043270	9:59698705-59724208	Tir-nbs-lrr resistance protein	0	4.33136	1.17986	5.50674
PGSC0003DMG400026433	XLOC_045004	9:59404801-59409103	ATP binding protein	0	1.38292	5.06152	7.32434
PGSC0003DMG400026104	XLOC_032713	6:46700194-46889049	NBS-coding resistance gene protein	0	3.29683	1.34348	1.50142
PGSC0003DMG400018429	XLOC_030271	5:4588935-4618405	Bacterial spot disease resistance protein 4	0.214676	6.15047	1.34876	4.41369
PGSC0003DMG400023288	XLOC_024793	4:5615158-5649715	Rpi protein	0.179253	16.4376	3.93736	15.2645
PGSC0003DMG400011517	XLOC_024746	4:4681662-4735981	HJTR2GH1 protein	0.375312	4.32294	2.56631	5.27176
PGSC0003DMG400009635	XLOC_000362	00:20989993-20992540	Gene of unknown function	0.384022	35.7611	15.6241	30.0644
PGSC0003DMG402026432	XLOC_045003	9:59395173-59402540	NBS-coding resistance gene protein	0.418217	9.00188	2.67419	8.39939
PGSC0003DMG402016602	XLOC_045058	9:60602588-60819341	Tospovirus resistance protein C	0.567649	39.1882	9.87958	44.153	0.0497141
PGSC0003DMG400018428	XLOC_030272	5:4588935-4618405	Bacterial spot disease resistance protein 4	0.594779	7.88121	2.14359	4.5929
PGSC0003DMG400004561	XLOC_000568	00:30794490-30800236	Late blight resistance protein Rpi-blb2	0.778697	15.2122	4.37873	13.51
PGSC0003DMG400018441	XLOC_030285	5:4799611-4804074	Late blight resistance protein	0.785682	20.5231	7.38515	18.8363				0.0319925
PGSC0003DMG402016979	XLOC_010671	11:1333728-1339223	Bacterial spot disease resistance protein 4	0.515768	12.4868	2.47908	5.44937
PGSC0003DMG400009633	XLOC_000360	00:20924779-20930624	N protein	0.393865	5.15263	1.98418	3.56753
Group 3: transcripts with lower presentation in root transcriptomes of S. phureja susceptible genotypes
PGSC0003DMG400018464	XLOC_040269	8:3750497-3763701	Disease resistance protein	6.67618	55.7809	23.3332	40.4988	0.00192034	0.00192034
PGSC0003DMG400026666	XLOC_008283	10:45892369-45899734	Cc-nbs-lrr resistance protein	1.53412	14.955	2.76049	7.82911
PGSC0003DMG403016981	XLOC_010677	11:1425396-1430902	Resistance gene	0.817638	4.68294	1.35245	5.82035
PGSC0003DMG400015681	XLOC_010700	11:1844034-1849454	Resistance gene	0.70592	7.12943	3.81591	9.68487
PGSC0003DMG402027402	XLOC_013225	11:43419399-43602774	Disease resistance protein R3a	1.74114	10.8688	6.29371	11.4049
PGSC0003DMG400045101	XLOC_016528	12:58615911-58672203	Resistance gene analog NBS7	0	4.53856	13.6875	7.12871
PGSC0003DMG400020722	XLOC_004057	1:79663362-79670378	TMV resistance protein N	1.3364	22.078	7.20098	26.2355				0.021154
PGSC0003DMG400005970	XLOC_026623	4:1858430-1862567	Late blight resistance protein	1.92522	37.409	11.9962	27.196				0.0421757
PGSC0003DMG400029220	XLOC_034092	6:31326458-31330409	Tospovirus resistance protein A	1.51605	27.7077	8.43356	12.7793	0.0189594		0.0131207
PGSC0003DMG400003353	XLOC_029532	5:41796319-41812956	NBS-LRR resistance protein	4.02199	19.4679	14.6383	20.7048	0.00192034
PGSC0003DMG400006573	XLOC_045062	9:60602588-60819341	Tospovirus resistance protein A	15.0148	69.1534	27.1371	60.9942	0.00192034
